# Supplementary material for: (meso-5,5,7,12,12,14-Hexamethyl-1,4,8,11-tetra­aza­cyclo­tetra­deca­ne)nickel(II) bis­[O,O′-(1,2-phenyl­ene) dithio­phosphate]
Source: Acta Crystallogr Sect E Struct Rep Online. 2011 Nov 30;67(Pt 12):m1902. doi: 10.1107/S1600536811050951 (PMC3238782; doi:10.1107/S1600536811050951)
Supplement: Supplementary file 1 [file e-67-m1902-sup1.cif]

##############################################################################
#                                                                            #
# This CIF contains the data in a paper accepted for publication in          #
# Acta Crystallographica Section E. It conforms to the requirements of       #
# Notes for Authors for Acta Crystallographica Section E, and has been       #
# peer reviewed under the auspices of the IUCr Commission on Journals.       #
#                                                                            #
# Full details of the Crystallographic Information File format               #
# are given in the paper "The Crystallographic Information File (CIF):       #
# a New Standard Archive File for Crystallography" by S. R. Hall, F. H.      #
# Allen and I. D. Brown [Acta Cryst. (1991), A47, 655-685].                  #
#                                                                            #
# The current version of the core CIF dictionary is obtainable from          #
# ftp://ftp.iucr.org/pub/cif_core.dic.                                       #
#                                                                            #
# Software is freely available for graphical display of the structure(s)     #
# in this CIF. For information consult the CIF software page                 #
# http://www.iucr.org/resources/cif/software.                                #
#                                                                            #
# This file may be used for bona fide research purposes within the           #
# scientific community so long as proper attribution is given to the journal # 
# article from which it was obtained.                                        #
#                                                                            #
##############################################################################
data_I
_audit_creation_method     SHELXL-97
_chemical_name_systematic
;
(<i>meso</i>-5,5,7,12,12,14-Hexamethyl-1,4,8,11-
tetraazacyclotetradecane)nickel(II) bis[<i>O</i>,<i>O</i>'-(1,2-phenylene)
dithiophosphate]
;
_chemical_name_common     ?
_chemical_formula_moiety     'C16 H36 N4 Ni 2+, 2(C6 H4 O2 P S2 -)'
_chemical_formula_sum     'C28 H44 N4 Ni O4 P2 S4'
_chemical_formula_iupac     '[Ni (C16 H36 N4)] (C6 H4 O2 P S2)2'
_chemical_formula_weight     749.56
_chemical_melting_point     ?
_symmetry_cell_setting     monoclinic
_symmetry_space_group_name_H-M     'P 21/n'
_symmetry_space_group_name_Hall     '-P 2yn'
loop_
    _symmetry_equiv_pos_as_xyz
    'x, y, z'
    '-x+1/2, y+1/2, -z+1/2'
    '-x, -y, -z'
    'x-1/2, -y-1/2, z-1/2'
_cell_length_a     9.0012(15)
_cell_length_b     20.500(3)
_cell_length_c     9.6682(17)
_cell_angle_alpha     90.00
_cell_angle_beta     101.029(3)
_cell_angle_gamma     90.00
_cell_volume     1751.1(5)
_cell_formula_units_Z     2
_cell_measurement_reflns_used     2892
_cell_measurement_theta_min     2.37
_cell_measurement_theta_max     24.47
_cell_measurement_temperature     103(2)
_exptl_crystal_description     block
_exptl_crystal_colour     orange
_exptl_crystal_size_max     0.24
_exptl_crystal_size_mid     0.21
_exptl_crystal_size_min     0.18
_exptl_crystal_density_diffrn     1.422
_exptl_crystal_density_meas     ?
_exptl_crystal_density_method     'not measured'
_exptl_crystal_F_000     788
_exptl_absorpt_coefficient_mu     0.922
_exptl_absorpt_correction_type     multi-scan
_exptl_absorpt_process_details     '(SADABS; Bruker, 2001)'
_exptl_absorpt_correction_T_min     0.8090
_exptl_absorpt_correction_T_max     0.8516
_exptl_special_details     ?
_diffrn_ambient_temperature     103(2)
_diffrn_radiation_type     MoK\a
_diffrn_radiation_wavelength     0.71073
_diffrn_radiation_source     'fine-focus sealed tube'
_diffrn_radiation_monochromator     graphite
_diffrn_measurement_device_type     'Bruker SMART 1000 CCD area-detector'
_diffrn_measurement_method     '\f and \w scans'
_diffrn_detector_area_resol_mean     ?
_diffrn_reflns_number     9094
_diffrn_reflns_av_R_equivalents     0.0264
_diffrn_reflns_av_sigmaI/netI     0.0297
_diffrn_reflns_theta_min     1.99
_diffrn_reflns_theta_max     25.05
_diffrn_reflns_theta_full     25.05
_diffrn_measured_fraction_theta_max     1.000
_diffrn_measured_fraction_theta_full     1.000
_diffrn_reflns_limit_h_min     -10
_diffrn_reflns_limit_h_max     10
_diffrn_reflns_limit_k_min     -24
_diffrn_reflns_limit_k_max     21
_diffrn_reflns_limit_l_min     -10
_diffrn_reflns_limit_l_max     11
_diffrn_standards_number     ?
_diffrn_standards_interval_count     ?
_diffrn_standards_interval_time     ?
_diffrn_standards_decay_%     ?
_refine_special_details
;
Refinement of <i>F</i>^2^ against ALL reflections. The weighted <i>R</i>-factor
<i>wR</i> and goodness of fit <i>S</i> are based on <i>F</i>^2^, conventional
<i>R</i>-factors <i>R</i> are based on <i>F</i>, with <i>F</i> set to zero for
negative <i>F</i>^2^. The threshold expression of <i>F</i>^2^ >
\s(<i>F</i>^2^) is used only for calculating <i>R</i>-factors(gt) <i>etc</i>.
and is not relevant to the choice of reflections for refinement.
<i>R</i>-factors based on <i>F</i>^2^ are statistically about twice as large
as those based on <i>F</i>, and <i>R</i>- factors based on ALL data will be
even larger.
;
_reflns_number_total     3103
_reflns_number_gt     2504
_reflns_threshold_expression     I>2sigma(I)
_refine_ls_structure_factor_coef     Fsqd
_refine_ls_matrix_type     full
_refine_ls_R_factor_all     0.0485
_refine_ls_R_factor_gt     0.0355
_refine_ls_wR_factor_gt     0.0810
_refine_ls_wR_factor_ref     0.0874
_refine_ls_goodness_of_fit_ref     1.041
_refine_ls_restrained_S_all     1.041
_refine_ls_number_reflns     3103
_refine_ls_number_parameters     197
_refine_ls_number_restraints     0
_refine_ls_hydrogen_treatment     constr
_refine_ls_weighting_scheme     calc
_refine_ls_weighting_details
         'calc w=1/[\s^2^(Fo^2^)+(0.0391P)^2^+0.6628P] where P=(Fo^2^+2Fc^2^)/3'
_atom_sites_solution_hydrogens     geom
_atom_sites_solution_primary     direct
_atom_sites_solution_secondary     difmap
_refine_ls_shift/su_max     0.000
_refine_ls_shift/su_mean     0.000
_refine_diff_density_max     0.395
_refine_diff_density_min     -0.267
_refine_ls_extinction_method     none
_refine_ls_extinction_coef     ?
loop_
    _atom_type_symbol
    _atom_type_description
    _atom_type_scat_dispersion_real
    _atom_type_scat_dispersion_imag
    _atom_type_scat_source
    'C' 'C' 0.0033 0.0016
                         'International Tables Vol C Tables 4.2.6.8 and 6.1.1.4'
    'H' 'H' 0.0000 0.0000
                         'International Tables Vol C Tables 4.2.6.8 and 6.1.1.4'
    'N' 'N' 0.0061 0.0033
                         'International Tables Vol C Tables 4.2.6.8 and 6.1.1.4'
    'O' 'O' 0.0106 0.0060
                         'International Tables Vol C Tables 4.2.6.8 and 6.1.1.4'
    'P' 'P' 0.1023 0.0942
                         'International Tables Vol C Tables 4.2.6.8 and 6.1.1.4'
    'S' 'S' 0.1246 0.1234
                         'International Tables Vol C Tables 4.2.6.8 and 6.1.1.4'
    'Ni' 'Ni' 0.3393 1.1124
                         'International Tables Vol C Tables 4.2.6.8 and 6.1.1.4'
_computing_data_collection     'SMART (Bruker, 2007)'
_computing_cell_refinement     'SAINT (Bruker, 2007)'
_computing_data_reduction     'SAINT (Bruker, 2007)'
_computing_structure_solution     'SHELXS97 (Sheldrick, 2008)'
_computing_structure_refinement     'SHELXL97 (Sheldrick, 2008)'
_computing_molecular_graphics     'ORTEP-3 for Windows (Farrugia,1997)'
_computing_publication_material     'SHELXL97 (Sheldrick, 2008)'
loop_
    _atom_site_type_symbol
    _atom_site_label
    _atom_site_fract_x
    _atom_site_fract_y
    _atom_site_fract_z
    _atom_site_U_iso_or_equiv
    _atom_site_adp_type
    _atom_site_calc_flag
    _atom_site_refinement_flags
    _atom_site_occupancy
    _atom_site_symmetry_multiplicity
    _atom_site_disorder_assembly
    _atom_site_disorder_group
    Ni Ni1 0.5000 0.0000 0.5000 0.03286(14) Uani d S 1 2 . .
    S S1 0.84141(10) 0.04903(4) 0.31736(11) 0.0756(3) Uani d . 1 1 . .
    S S2 0.57109(9) 0.16238(5) 0.21370(10) 0.0726(3) Uani d . 1 1 . .
    P P1 0.78079(8) 0.13550(4) 0.24736(8) 0.0500(2) Uani d . 1 1 . .
    O O1 0.8895(2) 0.18987(10) 0.34393(19) 0.0570(5) Uani d . 1 1 . .
    O O2 0.8521(2) 0.14989(10) 0.10467(19) 0.0585(5) Uani d . 1 1 . .
    N N1 0.3804(2) 0.03328(10) 0.3268(2) 0.0399(5) Uani d . 1 1 . .
    H H1 0.4450 0.0565 0.2935 0.060 Uiso d R 1 1 . .
    N N2 0.3989(2) 0.06439(9) 0.5965(2) 0.0382(5) Uani d . 1 1 . .
    H H2 0.3256 0.0411 0.6148 0.057 Uiso d R 1 1 . .
    C C1 0.3140(3) -0.01378(13) 0.2112(3) 0.0480(7) Uani d . 1 1 . .
    C C2 0.2676(3) 0.08059(14) 0.3600(3) 0.0586(8) Uani d . 1 1 . .
    H H2A 0.2407 0.1116 0.2836 0.070 Uiso calc R 1 1 . .
    H H2B 0.1766 0.0580 0.3729 0.070 Uiso calc R 1 1 . .
    C C3 0.3369(4) 0.11486(13) 0.4913(3) 0.0557(8) Uani d . 1 1 . .
    H H3A 0.2615 0.1409 0.5255 0.067 Uiso calc R 1 1 . .
    H H3B 0.4172 0.1435 0.4741 0.067 Uiso calc R 1 1 . .
    C C4 0.4665(3) 0.09635(12) 0.7326(3) 0.0446(6) Uani d . 1 1 . .
    H H4 0.5371 0.1300 0.7131 0.054 Uiso calc R 1 1 . .
    C C5 0.5544(3) 0.04792(14) 0.8347(3) 0.0519(7) Uani d . 1 1 . .
    H H5A 0.4844 0.0148 0.8546 0.062 Uiso calc R 1 1 . .
    H H5B 0.5927 0.0706 0.9223 0.062 Uiso calc R 1 1 . .
    C C6 0.2265(4) 0.02438(17) 0.0854(3) 0.0718(10) Uani d . 1 1 . .
    H H6A 0.1377 0.0433 0.1104 0.108 Uiso calc R 1 1 . .
    H H6B 0.1972 -0.0046 0.0069 0.108 Uiso calc R 1 1 . .
    H H6C 0.2897 0.0583 0.0600 0.108 Uiso calc R 1 1 . .
    C C7 0.2087(3) -0.06079(15) 0.2663(4) 0.0655(9) Uani d . 1 1 . .
    H H7A 0.2609 -0.0803 0.3522 0.098 Uiso calc R 1 1 . .
    H H7B 0.1769 -0.0942 0.1975 0.098 Uiso calc R 1 1 . .
    H H7C 0.1217 -0.0375 0.2841 0.098 Uiso calc R 1 1 . .
    C C8 0.3449(4) 0.12954(15) 0.7982(3) 0.0619(8) Uani d . 1 1 . .
    H H8A 0.2989 0.1640 0.7376 0.093 Uiso calc R 1 1 . .
    H H8B 0.3902 0.1473 0.8883 0.093 Uiso calc R 1 1 . .
    H H8C 0.2692 0.0982 0.8102 0.093 Uiso calc R 1 1 . .
    C C9 0.9811(3) 0.18714(13) 0.1402(3) 0.0471(7) Uani d . 1 1 . .
    C C10 1.0029(3) 0.20927(12) 0.2761(3) 0.0468(7) Uani d . 1 1 . .
    C C11 1.1268(3) 0.24600(14) 0.3339(4) 0.0624(9) Uani d . 1 1 . .
    H H11 1.1422 0.2608 0.4265 0.075 Uiso calc R 1 1 . .
    C C12 1.2278(4) 0.25961(15) 0.2455(5) 0.0791(12) Uani d . 1 1 . .
    H H12 1.3141 0.2839 0.2807 0.095 Uiso calc R 1 1 . .
    C C13 1.2051(4) 0.23869(18) 0.1089(5) 0.0787(11) Uani d . 1 1 . .
    H H13 1.2743 0.2497 0.0527 0.094 Uiso calc R 1 1 . .
    C C14 1.0806(3) 0.20142(16) 0.0538(4) 0.0641(9) Uani d . 1 1 . .
    H H14 1.0647 0.1865 -0.0387 0.077 Uiso calc R 1 1 . .
loop_
    _atom_site_aniso_label
    _atom_site_aniso_U_11
    _atom_site_aniso_U_22
    _atom_site_aniso_U_33
    _atom_site_aniso_U_12
    _atom_site_aniso_U_13
    _atom_site_aniso_U_23
    Ni1 0.0389(3) 0.0275(2) 0.0334(2) -0.00032(19) 0.00984(18) 0.00063(18)
    S1 0.0628(5) 0.0595(5) 0.1091(7) -0.0099(4) 0.0279(5) 0.0137(5)
    S2 0.0503(5) 0.0852(7) 0.0857(6) -0.0006(4) 0.0217(4) 0.0079(5)
    P1 0.0474(4) 0.0560(5) 0.0498(4) -0.0123(4) 0.0176(3) -0.0053(3)
    O1 0.0628(12) 0.0608(13) 0.0503(11) -0.0129(10) 0.0184(10) -0.0141(9)
    O2 0.0536(11) 0.0802(14) 0.0446(11) -0.0208(11) 0.0167(9) -0.0084(10)
    N1 0.0484(12) 0.0350(12) 0.0364(11) 0.0004(10) 0.0083(9) -0.0002(9)
    N2 0.0435(12) 0.0317(11) 0.0410(12) -0.0022(9) 0.0126(9) -0.0001(9)
    C1 0.0514(16) 0.0494(17) 0.0402(15) -0.0020(13) 0.0014(12) -0.0059(12)
    C2 0.0638(19) 0.0555(18) 0.0521(17) 0.0238(15) -0.0002(14) -0.0023(14)
    C3 0.073(2) 0.0432(16) 0.0505(17) 0.0183(14) 0.0106(15) 0.0000(13)
    C4 0.0549(16) 0.0376(14) 0.0432(15) -0.0049(12) 0.0138(12) -0.0072(12)
    C5 0.0651(18) 0.0538(17) 0.0369(15) -0.0001(15) 0.0100(13) -0.0087(13)
    C6 0.083(2) 0.079(2) 0.0445(18) 0.0131(19) -0.0088(16) -0.0060(16)
    C7 0.0553(19) 0.0515(18) 0.090(2) -0.0115(15) 0.0137(17) -0.0112(17)
    C8 0.081(2) 0.0542(18) 0.0559(18) 0.0109(16) 0.0270(16) -0.0090(14)
    C9 0.0394(15) 0.0453(16) 0.0571(17) 0.0003(12) 0.0103(13) 0.0099(13)
    C10 0.0436(15) 0.0351(14) 0.0619(18) 0.0019(12) 0.0109(13) 0.0032(13)
    C11 0.0501(17) 0.0376(16) 0.091(2) 0.0022(14) -0.0069(17) -0.0060(15)
    C12 0.0405(18) 0.0412(19) 0.152(4) -0.0033(15) 0.010(2) 0.015(2)
    C13 0.050(2) 0.069(2) 0.123(3) 0.0075(18) 0.031(2) 0.040(2)
    C14 0.0521(19) 0.075(2) 0.070(2) 0.0051(17) 0.0218(16) 0.0247(17)
_geom_special_details
;
All e.s.d.'s (except the e.s.d. in the dihedral angle between two l.s. planes)
are estimated using the full covariance matrix. The cell e.s.d.'s are taken
into account individually in the estimation of e.s.d.'s in distances, angles
and torsion angles; correlations between e.s.d.'s in cell parameters are only
used when they are defined by crystal symmetry. An approximate (isotropic)
treatment of cell e.s.d.'s is used for estimating e.s.d.'s involving l.s.
planes.
;
loop_
    _geom_bond_atom_site_label_1
    _geom_bond_atom_site_label_2
    _geom_bond_site_symmetry_2
    _geom_bond_distance
    _geom_bond_publ_flag
    Ni1 N1 . 1.9332(19) y
    Ni1 N1 3_656 1.9332(19) ?
    Ni1 N2 3_656 1.9410(19) ?
    Ni1 N2 . 1.9410(19) y
    S1 P1 . 1.9383(12) ?
    S2 P1 . 1.9332(12) ?
    P1 O1 . 1.6497(19) ?
    P1 O2 . 1.6554(19) ?
    O1 C10 . 1.374(3) ?
    O2 C9 . 1.377(3) ?
    N1 C2 . 1.483(3) ?
    N1 C1 . 1.511(3) ?
    N1 H1 . 0.8600 ?
    N2 C3 . 1.483(3) ?
    N2 C4 . 1.491(3) ?
    N2 H2 . 0.8600 ?
    C1 C5 3_656 1.514(4) ?
    C1 C7 . 1.518(4) ?
    C1 C6 . 1.532(4) ?
    C2 C3 . 1.480(4) ?
    C2 H2A . 0.9700 ?
    C2 H2B . 0.9700 ?
    C3 H3A . 0.9700 ?
    C3 H3B . 0.9700 ?
    C4 C5 . 1.512(4) ?
    C4 C8 . 1.526(4) ?
    C4 H4 . 0.9800 ?
    C5 C1 3_656 1.514(4) ?
    C5 H5A . 0.9700 ?
    C5 H5B . 0.9700 ?
    C6 H6A . 0.9600 ?
    C6 H6B . 0.9600 ?
    C6 H6C . 0.9600 ?
    C7 H7A . 0.9600 ?
    C7 H7B . 0.9600 ?
    C7 H7C . 0.9600 ?
    C8 H8A . 0.9600 ?
    C8 H8B . 0.9600 ?
    C8 H8C . 0.9600 ?
    C9 C10 . 1.368(4) ?
    C9 C14 . 1.368(4) ?
    C10 C11 . 1.373(4) ?
    C11 C12 . 1.390(5) ?
    C11 H11 . 0.9300 ?
    C12 C13 . 1.366(5) ?
    C12 H12 . 0.9300 ?
    C13 C14 . 1.377(5) ?
    C13 H13 . 0.9300 ?
    C14 H14 . 0.9300 ?
loop_
    _geom_angle_atom_site_label_1
    _geom_angle_atom_site_label_2
    _geom_angle_atom_site_label_3
    _geom_angle_site_symmetry_1
    _geom_angle_site_symmetry_3
    _geom_angle
    _geom_angle_publ_flag
    N1 Ni1 N1 . 3_656 180.00(13) ?
    N1 Ni1 N2 . 3_656 93.33(8) ?
    N1 Ni1 N2 3_656 3_656 86.67(8) ?
    N1 Ni1 N2 . . 86.67(8) ?
    N1 Ni1 N2 3_656 . 93.33(8) ?
    N2 Ni1 N2 3_656 . 180.00(9) ?
    O1 P1 O2 . . 93.95(10) ?
    O1 P1 S2 . . 110.90(9) ?
    O2 P1 S2 . . 109.30(9) ?
    O1 P1 S1 . . 108.88(9) ?
    O2 P1 S1 . . 109.02(9) ?
    S2 P1 S1 . . 121.33(5) ?
    C10 O1 P1 . . 109.87(17) ?
    C9 O2 P1 . . 109.47(16) ?
    C2 N1 C1 . . 112.8(2) ?
    C2 N1 Ni1 . . 109.51(16) ?
    C1 N1 Ni1 . . 119.43(16) ?
    C2 N1 H1 . . 105.0 ?
    C1 N1 H1 . . 106.1 ?
    Ni1 N1 H1 . . 102.4 ?
    C3 N2 C4 . . 109.58(19) ?
    C3 N2 Ni1 . . 107.08(15) ?
    C4 N2 Ni1 . . 124.98(15) ?
    C3 N2 H2 . . 109.1 ?
    C4 N2 H2 . . 105.2 ?
    Ni1 N2 H2 . . 99.7 ?
    N1 C1 C5 . 3_656 106.9(2) ?
    N1 C1 C7 . . 109.4(2) ?
    C5 C1 C7 3_656 . 112.7(2) ?
    N1 C1 C6 . . 109.4(2) ?
    C5 C1 C6 3_656 . 108.4(2) ?
    C7 C1 C6 . . 110.0(2) ?
    C3 C2 N1 . . 107.6(2) ?
    C3 C2 H2A . . 110.2 ?
    N1 C2 H2A . . 110.2 ?
    C3 C2 H2B . . 110.2 ?
    N1 C2 H2B . . 110.2 ?
    H2A C2 H2B . . 108.5 ?
    C2 C3 N2 . . 107.4(2) ?
    C2 C3 H3A . . 110.2 ?
    N2 C3 H3A . . 110.2 ?
    C2 C3 H3B . . 110.2 ?
    N2 C3 H3B . . 110.2 ?
    H3A C3 H3B . . 108.5 ?
    N2 C4 C5 . . 111.2(2) ?
    N2 C4 C8 . . 111.0(2) ?
    C5 C4 C8 . . 110.4(2) ?
    N2 C4 H4 . . 108.0 ?
    C5 C4 H4 . . 108.0 ?
    C8 C4 H4 . . 108.0 ?
    C4 C5 C1 . 3_656 117.0(2) ?
    C4 C5 H5A . . 108.1 ?
    C1 C5 H5A 3_656 . 108.1 ?
    C4 C5 H5B . . 108.1 ?
    C1 C5 H5B 3_656 . 108.1 ?
    H5A C5 H5B . . 107.3 ?
    C1 C6 H6A . . 109.5 ?
    C1 C6 H6B . . 109.5 ?
    H6A C6 H6B . . 109.5 ?
    C1 C6 H6C . . 109.5 ?
    H6A C6 H6C . . 109.5 ?
    H6B C6 H6C . . 109.5 ?
    C1 C7 H7A . . 109.5 ?
    C1 C7 H7B . . 109.5 ?
    H7A C7 H7B . . 109.5 ?
    C1 C7 H7C . . 109.5 ?
    H7A C7 H7C . . 109.5 ?
    H7B C7 H7C . . 109.5 ?
    C4 C8 H8A . . 109.5 ?
    C4 C8 H8B . . 109.5 ?
    H8A C8 H8B . . 109.5 ?
    C4 C8 H8C . . 109.5 ?
    H8A C8 H8C . . 109.5 ?
    H8B C8 H8C . . 109.5 ?
    C10 C9 C14 . . 121.7(3) ?
    C10 C9 O2 . . 112.5(2) ?
    C14 C9 O2 . . 125.8(3) ?
    C9 C10 C11 . . 121.9(3) ?
    C9 C10 O1 . . 112.3(2) ?
    C11 C10 O1 . . 125.8(3) ?
    C10 C11 C12 . . 115.8(3) ?
    C10 C11 H11 . . 122.1 ?
    C12 C11 H11 . . 122.1 ?
    C13 C12 C11 . . 122.5(3) ?
    C13 C12 H12 . . 118.8 ?
    C11 C12 H12 . . 118.8 ?
    C12 C13 C14 . . 120.6(3) ?
    C12 C13 H13 . . 119.7 ?
    C14 C13 H13 . . 119.7 ?
    C9 C14 C13 . . 117.5(3) ?
    C9 C14 H14 . . 121.3 ?
    C13 C14 H14 . . 121.3 ?
loop_
    _geom_torsion_atom_site_label_1
    _geom_torsion_atom_site_label_2
    _geom_torsion_atom_site_label_3
    _geom_torsion_atom_site_label_4
    _geom_torsion_site_symmetry_1
    _geom_torsion_site_symmetry_2
    _geom_torsion_site_symmetry_3
    _geom_torsion_site_symmetry_4
    _geom_torsion
    _geom_torsion_publ_flag
    O2 P1 O1 C10 . . . . -12.84(19) ?
    S2 P1 O1 C10 . . . . -125.24(16) ?
    S1 P1 O1 C10 . . . . 98.80(17) ?
    O1 P1 O2 C9 . . . . 12.24(19) ?
    S2 P1 O2 C9 . . . . 126.01(16) ?
    S1 P1 O2 C9 . . . . -99.28(17) ?
    N2 Ni1 N1 C2 3_656 . . . 172.52(18) ?
    N2 Ni1 N1 C2 . . . . -7.48(18) ?
    N2 Ni1 N1 C1 3_656 . . . 40.32(19) ?
    N2 Ni1 N1 C1 . . . . -139.68(19) ?
    N1 Ni1 N2 C3 . . . . -19.90(17) ?
    N1 Ni1 N2 C3 3_656 . . . 160.10(17) ?
    N1 Ni1 N2 C4 . . . . -149.9(2) ?
    N1 Ni1 N2 C4 3_656 . . . 30.1(2) ?
    C2 N1 C1 C5 . . . 3_656 167.1(2) ?
    Ni1 N1 C1 C5 . . . 3_656 -62.1(3) ?
    C2 N1 C1 C7 . . . . -70.6(3) ?
    Ni1 N1 C1 C7 . . . . 60.1(3) ?
    C2 N1 C1 C6 . . . . 49.9(3) ?
    Ni1 N1 C1 C6 . . . . -179.32(19) ?
    C1 N1 C2 C3 . . . . 169.0(2) ?
    Ni1 N1 C2 C3 . . . . 33.5(3) ?
    N1 C2 C3 N2 . . . . -50.3(3) ?
    C4 N2 C3 C2 . . . . -178.4(2) ?
    Ni1 N2 C3 C2 . . . . 43.3(3) ?
    C3 N2 C4 C5 . . . . -170.2(2) ?
    Ni1 N2 C4 C5 . . . . -41.2(3) ?
    C3 N2 C4 C8 . . . . 66.5(3) ?
    Ni1 N2 C4 C8 . . . . -164.52(18) ?
    N2 C4 C5 C1 . . . 3_656 60.0(3) ?
    C8 C4 C5 C1 . . . 3_656 -176.3(2) ?
    P1 O2 C9 C10 . . . . -8.4(3) ?
    P1 O2 C9 C14 . . . . 171.1(2) ?
    C14 C9 C10 C11 . . . . -1.1(4) ?
    O2 C9 C10 C11 . . . . 178.4(2) ?
    C14 C9 C10 O1 . . . . 179.5(2) ?
    O2 C9 C10 O1 . . . . -1.0(3) ?
    P1 O1 C10 C9 . . . . 10.0(3) ?
    P1 O1 C10 C11 . . . . -169.3(2) ?
    C9 C10 C11 C12 . . . . 0.4(4) ?
    O1 C10 C11 C12 . . . . 179.7(3) ?
    C10 C11 C12 C13 . . . . 0.8(5) ?
    C11 C12 C13 C14 . . . . -1.5(5) ?
    C10 C9 C14 C13 . . . . 0.5(4) ?
    O2 C9 C14 C13 . . . . -179.0(3) ?
    C12 C13 C14 C9 . . . . 0.8(5) ?
loop_
    _geom_hbond_atom_site_label_D
    _geom_hbond_atom_site_label_H
    _geom_hbond_atom_site_label_A
    _geom_hbond_site_symmetry_A
    _geom_hbond_distance_DH
    _geom_hbond_distance_HA
    _geom_hbond_distance_DA
    _geom_hbond_angle_DHA
    N1 H1 S2 . 0.86 2.63 3.444(2) 158
    N2 H2 S1 3_656 0.86 2.55 3.386(2) 166
data_global
_journal_date_recd_electronic     2011-11-25
_journal_date_accepted     2011-11-27
_journal_name_full     'Acta Crystallographica, Section E'
_journal_year     2011
_journal_volume     67
_journal_issue     12
_journal_page_first     m1902
_journal_page_last     m1902
_journal_paper_category     QM
_journal_paper_doi     10.1107/S1600536811050951
_journal_coeditor_code     XU5399
_publ_contact_author_name     'Li-Ke Zou'
_publ_contact_author_address
;
Research Institute of Functional Material,
Sichuan University of Science and Engineering,
643000 Zigong, Sichuan,
People's Republic of China
;
_publ_contact_author_email     zoulike@yahoo.com.cn
_publ_contact_author_fax     '+86 813 5505838'
_publ_contact_author_phone     '+86 813 5505969'
_publ_section_title
;\
(<i>meso</i>-5,5,7,12,12,14-Hexamethyl-1,4,8,11-tetraazacyclotetradecane)\
nickel(II) bis[<i>O</i>,<i>O</i>'-(1,2-phenylene) dithiophosphate]
;
loop_
    _publ_author_name
    _publ_author_address
    'Li-Ke Zou'
;
College of Chemistry and Pharmaceutical Engineering
Sichuan University of Science and Engineering
643000 Zigong
People's Republic of China
;
    'Yan Lu'
;
College of Chemistry and Pharmaceutical Engineering
Sichuan University of Science and Engineering
643000 Zigong
People's Republic of China
;
    'Jie Cheng'
;
College of Chemistry and Pharmaceutical Engineering
Sichuan University of Science and Engineering
643000 Zigong
People's Republic of China
;
    'Xi-Yang He'
;
College of Chemistry and Pharmaceutical Engineering
Sichuan University of Science and Engineering
643000 Zigong
People's Republic of China
;
    'Bin Xie'
;
College of Chemistry and Pharmaceutical Engineering
Sichuan University of Science and Engineering
643000 Zigong
People's Republic of China
;
