# Supplementary material for: (meso-5,5,7,12,12,14-Hexamethyl-1,4,8,11-tetra­aza­cyclo­tetra­deca­ne)nickel(II) bis­[O,O′-(1,2-phenyl­ene) dithio­phosphate]
Source: Acta Crystallogr Sect E Struct Rep Online. 2011 Nov 30;67(Pt 12):m1902. doi: 10.1107/S1600536811050951 (PMC3238782; doi:10.1107/S1600536811050951)
Supplement: Supplementary file 2 [file e-67-m1902-Isup2.hkl]

# 
# h,k,l, Fc-squared, Fo-squared, sigma(Fo-squared) and status flag 
# 
data_I
_shelx_title ' 1 in P2(1)/n' 
_shelx_refln_list_code          4 
_shelx_F_calc_maximum      176.17 
_exptl_crystal_F_000       788.00 
_reflns_d_resolution_high  0.8393 
 
loop_ 
 _symmetry_equiv_pos_as_xyz 
 'x, y, z' 
 '-x+1/2, y+1/2, -z+1/2' 
 '-x, -y, -z' 
 'x-1/2, -y-1/2, z-1/2' 
 
_cell_length_a     9.0012 
_cell_length_b    20.5003 
_cell_length_c     9.6682 
_cell_angle_alpha  90.000 
_cell_angle_beta  101.029 
_cell_angle_gamma  90.000 
 
_shelx_F_squared_multiplier     1.000 
 
loop_ 
 _refln_index_h 
 _refln_index_k 
 _refln_index_l 
 _refln_F_squared_calc 
 _refln_F_squared_meas 
 _refln_F_squared_sigma 
 _refln_observed_status 
   2   0   0      974.05      807.80     18.46 o 
   4   0   0      272.34      252.33     14.64 o 
   6   0   0      288.82      292.09     11.07 o 
   8   0   0      172.76      187.13     17.54 o 
  10   0   0      106.45       59.97     16.25 o 
   1   1   0    11793.49    11176.12     80.48 o 
   2   1   0     1404.58     1315.25     19.54 o 
   3   1   0     8812.79     8758.85     49.33 o 
   4   1   0     3309.73     3501.39     28.39 o 
   5   1   0       99.31      119.12      8.73 o 
   6   1   0       60.53       69.34      5.31 o 
   7   1   0       97.26      111.75      6.26 o 
   8   1   0       83.56       94.54     19.23 o 
   9   1   0       36.37       34.69     10.02 o 
  10   1   0      139.02      164.48     43.22 o 
   0   2   0     5669.26     5418.70     58.60 o 
   1   2   0     3428.04     3760.11     46.59 o 
   2   2   0       55.40       85.65      3.60 o 
   3   2   0       63.17       76.51      5.43 o 
   4   2   0      303.50      315.80      7.81 o 
   5   2   0      147.79      128.89      6.49 o 
   6   2   0     1905.73     1803.44     27.53 o 
   7   2   0       39.49       44.38      5.27 o 
   8   2   0      114.77      149.03     11.56 o 
   9   2   0       30.97       52.19      9.48 o 
  10   2   0       19.46       29.98     14.49 o 
   1   3   0     7818.80     8206.43     88.61 o 
   2   3   0    19534.60    19676.44     95.32 o 
   3   3   0     1795.06     1958.15     17.25 o 
   4   3   0     3321.75     3289.09     30.69 o 
   5   3   0     1977.61     1999.93     22.07 o 
   6   3   0       58.51       63.51      5.61 o 
   7   3   0      596.37      551.50     14.37 o 
   8   3   0       45.11       51.61      8.15 o 
   9   3   0     1154.84     1112.96     27.56 o 
  10   3   0       72.83       66.18     19.43 o 
   0   4   0     1230.44     1201.75     23.62 o 
   1   4   0     1614.90     1607.75     16.47 o 
   2   4   0     1701.25     1602.19     23.02 o 
   3   4   0     1285.65     1318.44     13.24 o 
   4   4   0      603.44      639.69     10.54 o 
   5   4   0     1061.10      928.24     14.46 o 
   6   4   0     1377.86     1278.81     28.84 o 
   7   4   0      483.62      458.65     13.31 o 
   8   4   0      559.85      562.79     23.07 o 
   9   4   0        1.91       17.03     14.01 o 
  10   4   0      150.32      143.54     22.13 o 
   1   5   0      868.22      913.89     13.02 o 
   2   5   0       42.50       43.47      5.62 o 
   3   5   0      557.85      429.76      5.81 o 
   4   5   0     1874.66     1917.17     18.48 o 
   5   5   0      938.96      887.04     13.82 o 
   6   5   0      316.76      326.30     11.94 o 
   7   5   0        2.80       -1.12      4.33 o 
   8   5   0       76.14       87.98     10.30 o 
   9   5   0       66.14       57.92     12.59 o 
  10   5   0      261.53      276.59     23.31 o 
   0   6   0     3354.24     3345.52     34.13 o 
   1   6   0       46.47       64.43      4.06 o 
   2   6   0     7615.27     7790.16     55.20 o 
   3   6   0      214.59      216.98      9.33 o 
   4   6   0      320.51      306.15      7.87 o 
   5   6   0     1005.74      941.86     17.62 o 
   6   6   0      123.36      150.40      9.77 o 
   7   6   0      629.46      590.97     29.28 o 
   8   6   0       29.69       26.34      7.87 o 
   9   6   0       59.11       81.19     14.56 o 
  10   6   0       46.77       47.35     13.00 o 
   1   7   0     8391.76     8425.17     58.91 o 
   2   7   0      940.30      943.04     15.82 o 
   3   7   0     1335.96     1232.68     19.48 o 
   4   7   0      853.12      869.76     23.73 o 
   5   7   0      391.45      436.44     17.28 o 
   6   7   0     1053.43     1066.90     28.56 o 
   7   7   0      884.57      899.78     28.26 o 
   8   7   0       50.96       63.40     10.03 o 
   9   7   0       13.21       16.13      9.96 o 
  10   7   0       87.83       77.00     15.38 o 
   0   8   0      266.26      241.47      9.38 o 
   1   8   0     4101.71     4057.70     29.72 o 
   2   8   0     1054.21     1166.32     18.66 o 
   3   8   0      628.66      612.14     14.34 o 
   4   8   0     2857.85     2732.49     27.70 o 
   5   8   0      173.93      158.89     12.72 o 
   6   8   0      558.71      529.16     35.18 o 
   7   8   0      202.53      191.55     22.15 o 
   8   8   0      204.53      193.92     17.93 o 
   9   8   0       13.37       17.80     10.44 o 
   1   9   0      515.63      575.85     10.21 o 
   2   9   0       30.45       10.28      3.40 o 
   3   9   0      188.80      194.13      9.53 o 
   4   9   0      409.99      375.04     12.79 o 
   5   9   0     2868.26     2755.68     63.21 o 
   6   9   0       89.10       95.80     14.96 o 
   7   9   0     1608.86     1580.53     38.85 o 
   8   9   0        1.33       -4.02      6.62 o 
   9   9   0       10.65        9.33      9.97 o 
   0  10   0     2422.83     2362.24     37.42 o 
   1  10   0       34.80       47.63      4.06 o 
   2  10   0     6353.83     5988.95     52.70 o 
   3  10   0     1340.70     1300.53     22.81 o 
   4  10   0     2706.53     2741.67     40.22 o 
   5  10   0       45.81       62.22      7.85 o 
   6  10   0      783.10      731.64     42.29 o 
   7  10   0       16.79       13.50      8.63 o 
   8  10   0      212.97      182.03     17.83 o 
   9  10   0        0.06       -0.61     18.25 o 
   1  11   0     1501.81     1396.79     18.02 o 
   2  11   0      357.66      360.40     12.42 o 
   3  11   0       45.35       60.16      9.52 o 
   4  11   0      299.39      320.34     13.03 o 
   5  11   0     2867.09     2724.82     38.20 o 
   6  11   0        0.01       -0.75      6.83 o 
   7  11   0       50.95       41.02     12.49 o 
   8  11   0        0.06        4.31      9.01 o 
   9  11   0       90.37       79.78     16.15 o 
   0  12   0       36.46       52.94     17.98 o 
   1  12   0     1403.47     1445.21     19.10 o 
   2  12   0     1513.98     1367.25     24.32 o 
   3  12   0      353.14      333.38     13.93 o 
   4  12   0     1202.22     1189.11     24.50 o 
   5  12   0       62.67       75.04      8.84 o 
   6  12   0       16.38       11.92      8.72 o 
   7  12   0       25.30       10.03      9.01 o 
   8  12   0       35.74       30.31     11.88 o 
   9  12   0        3.49       16.04     11.70 o 
   1  13   0     2881.37     2762.54     28.41 o 
   2  13   0     2102.30     2100.50     31.60 o 
   3  13   0      941.84      935.24     21.53 o 
   4  13   0     1134.07     1038.96     23.65 o 
   5  13   0      212.10      205.99     20.74 o 
   6  13   0       54.55       72.30     12.16 o 
   7  13   0       45.23       46.29     11.79 o 
   8  13   0      118.34      118.24     17.03 o 
   0  14   0      509.77      508.97     17.62 o 
   1  14   0      359.75      352.10     10.61 o 
   2  14   0      148.39      153.33     10.87 o 
   3  14   0      341.37      355.81     14.35 o 
   4  14   0     1453.50     1441.63     34.43 o 
   5  14   0       14.63       15.41      6.72 o 
   6  14   0       74.96      101.67     26.21 o 
   7  14   0       36.96       38.84     11.86 o 
   8  14   0      116.09      107.33     26.18 o 
   1  15   0        2.50        3.31      5.11 o 
   2  15   0      432.95      409.97     15.44 o 
   3  15   0      363.15      365.40     22.28 o 
   4  15   0       72.04       67.94      9.47 o 
   5  15   0       38.40        4.67     11.81 o 
   6  15   0        1.47       -4.16     13.54 o 
   7  15   0      689.80      810.65     32.94 o 
   8  15   0       40.26       51.77     17.01 o 
   0  16   0     1803.00     1690.07     34.36 o 
   1  16   0        0.43       -1.92      5.20 o 
   2  16   0       12.39       17.27      6.51 o 
   3  16   0      276.24      273.84     14.71 o 
   4  16   0      245.61      228.62     14.50 o 
   5  16   0        0.85       -3.43      6.66 o 
   6  16   0      247.44      242.76     40.78 o 
   7  16   0        3.94       -3.25     10.21 o 
   1  17   0      554.37      503.29     17.47 o 
   2  17   0        0.37       -3.92      5.59 o 
   3  17   0      536.39      522.53     27.52 o 
   4  17   0      208.26      217.50     18.42 o 
   5  17   0      129.24      129.27     12.44 o 
   6  17   0       87.09       97.12     15.66 o 
   7  17   0       83.89       57.96     14.72 o 
   0  18   0       97.53      136.91     21.43 o 
   1  18   0       20.17       22.49      7.40 o 
   2  18   0      919.47      907.77     26.80 o 
   3  18   0      100.13      131.42     12.28 o 
   4  18   0       33.59       44.84      8.88 o 
   5  18   0      121.41      119.67     12.90 o 
   6  18   0      359.22      406.64     34.06 o 
   7  18   0        4.35       -6.84     11.28 o 
   1  19   0      470.67      465.93     23.35 o 
   2  19   0       29.50       33.39      8.53 o 
   3  19   0      600.71      639.55     21.97 o 
   4  19   0        3.69        3.45      7.43 o 
   5  19   0      114.24      138.55     23.81 o 
   6  19   0        5.24        3.64     11.75 o 
   0  20   0      909.52      920.72     45.53 o 
   1  20   0       24.75       26.90     20.89 o 
   2  20   0      428.92      396.71     17.99 o 
   3  20   0       25.38       30.59      9.51 o 
   4  20   0       72.42       63.31     11.29 o 
   5  20   0        8.01       -2.38     22.40 o 
   6  20   0      210.50      207.83     22.68 o 
   1  21   0       10.75        2.03      9.43 o 
   2  21   0       77.78       72.32     15.89 o 
   3  21   0      877.36      860.18     26.55 o 
   4  21   0        1.89      -11.49      7.66 o 
   5  21   0      232.53      203.62     21.52 o 
   0  22   0      252.50      226.53     29.11 o 
   1  22   0      134.64      175.53     34.11 o 
   2  22   0       58.67       42.70     13.51 o 
   3  22   0       21.19       15.82     15.07 o 
   4  22   0      230.66      234.10     17.85 o 
   1  23   0      119.25       81.96     15.72 o 
   2  23   0       53.75       72.55     15.36 o 
   3  23   0      223.38      218.13     21.28 o 
   0  24   0      182.68      209.58     31.80 o 
   1  24   0      175.86      182.65     20.66 o 
  -9   0   1      414.09      421.68     29.89 o 
  -7   0   1       32.24       36.72      7.92 o 
  -5   0   1     1889.55     1878.71     44.47 o 
  -3   0   1     1937.24     2138.63     38.47 o 
  -1   0   1     2717.39     2139.14     28.92 o 
   1   0   1    12194.22    12171.77    118.17 o 
   3   0   1     7674.11     8206.95     68.58 o 
   5   0   1     1098.56     1083.56     18.41 o 
   7   0   1      551.35      553.15     20.93 o 
   9   0   1      286.42      280.92     27.29 o 
 -10   1   1      274.95      359.02     32.47 o 
  -9   1   1      637.85      638.23     20.75 o 
  -8   1   1      745.36      771.55     14.63 o 
  -7   1   1      271.24      318.42     14.06 o 
  -6   1   1      656.50      705.58     16.98 o 
  -5   1   1     1128.02     1097.11     52.14 o 
  -4   1   1     1174.87     1145.05     21.71 o 
  -3   1   1     1269.77     1290.08     20.27 o 
  -2   1   1     6720.81     6803.08     43.28 o 
  -1   1   1     9223.56     8854.01     51.31 o 
   0   1   1     4938.18     5134.10     38.37 o 
   1   1   1     5501.86     5260.20     83.18 o 
   2   1   1       65.64       55.38      3.14 o 
   3   1   1     3067.11     3062.96     22.58 o 
   4   1   1     3225.88     3210.06     27.26 o 
   5   1   1     1604.16     1632.25     16.21 o 
   6   1   1      885.80      847.55     12.57 o 
   7   1   1       83.43       89.08      8.74 o 
   8   1   1      211.80      216.11     13.30 o 
   9   1   1      120.24      173.26     16.33 o 
  10   1   1       17.03        6.78     14.73 o 
 -10   2   1       13.27       11.64     13.13 o 
  -9   2   1      176.99      145.32     12.32 o 
  -8   2   1       35.20       15.74      6.05 o 
  -7   2   1      259.91      265.97     10.41 o 
  -6   2   1      288.17      264.38     11.02 o 
  -5   2   1     1390.49     1265.91     25.97 o 
  -4   2   1      219.56      268.67      8.76 o 
  -3   2   1     3248.50     3428.12     30.83 o 
  -2   2   1     6312.72     6137.69     50.36 o 
  -1   2   1     4371.83     4544.20     36.53 o 
   0   2   1    16593.95    16157.22    107.73 o 
   1   2   1      785.61      836.08      9.51 o 
   2   2   1      813.21      797.21      9.72 o 
   3   2   1      295.27      256.89      5.67 o 
   4   2   1      134.09      116.49      5.26 o 
   5   2   1      125.61      144.05      7.77 o 
   6   2   1      141.01      127.88      6.73 o 
   7   2   1      449.41      440.24     15.98 o 
   8   2   1       63.49       69.37     12.53 o 
   9   2   1      554.96      601.20     20.98 o 
  10   2   1        8.33       13.03      9.08 o 
 -10   3   1      121.69      133.28     16.91 o 
  -9   3   1      325.18      343.40     34.92 o 
  -8   3   1      807.38      820.96     21.48 o 
  -7   3   1       15.28       14.84      4.42 o 
  -6   3   1      463.64      421.62     11.23 o 
  -5   3   1      352.12      318.10     10.59 o 
  -4   3   1     2362.57     2184.38     20.92 o 
  -3   3   1        0.16        2.25      1.43 o 
  -2   3   1    14518.32    14268.42    134.67 o 
  -1   3   1     3408.79     3352.55     21.57 o 
   0   3   1     8371.34     8137.43     65.32 o 
   1   3   1      697.43      641.27      8.22 o 
   2   3   1      386.79      361.15      7.02 o 
   3   3   1     1203.13     1190.77     12.39 o 
   4   3   1      277.37      291.03      9.38 o 
   5   3   1        1.73        3.31      3.43 o 
   6   3   1     1059.27     1083.79     22.04 o 
   7   3   1       59.12       50.96      7.44 o 
   8   3   1        3.35        1.91      5.37 o 
   9   3   1       42.08       28.06     16.57 o 
  10   3   1      485.67      496.56     36.77 o 
 -10   4   1      135.02      142.43     22.71 o 
  -9   4   1      104.95      109.42     15.19 o 
  -8   4   1        1.86       13.83      8.08 o 
  -7   4   1        7.29        6.72      4.62 o 
  -6   4   1      859.73      872.66     15.44 o 
  -5   4   1     2788.08     2665.85     22.49 o 
  -4   4   1        0.15        1.67      1.62 o 
  -3   4   1     3265.24     3458.22     30.06 o 
  -2   4   1    12411.97    12671.21     65.80 o 
  -1   4   1    30195.57    29516.27    136.31 o 
   0   4   1    10454.31    10157.67     51.41 o 
   1   4   1    11207.25    11150.53     65.87 o 
   2   4   1     1623.95     1619.45     19.18 o 
   3   4   1     3013.27     2841.76     20.61 o 
   4   4   1     1275.30     1243.40     14.28 o 
   5   4   1       32.97       40.63      4.00 o 
   6   4   1      374.99      372.83     11.20 o 
   7   4   1       67.03       61.47      7.81 o 
   8   4   1      190.63      200.72     18.51 o 
   9   4   1      290.10      274.52     21.61 o 
  10   4   1        8.81       17.95     15.22 o 
 -10   5   1      132.41      149.03     66.68 o 
  -9   5   1      410.70      412.89     25.42 o 
  -8   5   1     1093.92     1124.38     33.07 o 
  -7   5   1      146.05      138.58      9.86 o 
  -6   5   1      146.92      149.64      6.15 o 
  -5   5   1      186.11      173.65      5.67 o 
  -4   5   1      459.94      419.76      8.30 o 
  -3   5   1     1081.00     1197.05     17.30 o 
  -2   5   1     6456.92     6668.68     39.87 o 
  -1   5   1      584.86      655.47      8.75 o 
   0   5   1      327.33      309.31      6.79 o 
   1   5   1     6974.08     7231.44     52.81 o 
   2   5   1      803.68      855.01     10.62 o 
   3   5   1      261.74      306.24      5.76 o 
   4   5   1      289.44      243.01      6.59 o 
   5   5   1      683.20      667.34     11.45 o 
   6   5   1     1279.25     1332.12     20.84 o 
   7   5   1      141.74      130.84      8.60 o 
   8   5   1       71.30       78.42      9.70 o 
   9   5   1      216.36      203.59     43.20 o 
  10   5   1       23.65       35.31     12.83 o 
 -10   6   1       17.26       18.94     14.20 o 
  -9   6   1      134.91      129.88     17.29 o 
  -8   6   1      249.63      301.87     27.52 o 
  -7   6   1     1840.56     1713.27     38.76 o 
  -6   6   1     1551.12     1499.14     24.30 o 
  -5   6   1       13.24       14.35      3.04 o 
  -4   6   1     1451.49     1447.15     15.22 o 
  -3   6   1      882.69      805.40     10.84 o 
  -2   6   1      246.79      296.99      6.21 o 
  -1   6   1      946.06      957.23     11.79 o 
   0   6   1     1229.55     1283.07     13.51 o 
   1   6   1    14695.19    14643.84    101.14 o 
   2   6   1     9404.48     9676.95     74.41 o 
   3   6   1     1402.10     1382.60     15.67 o 
   4   6   1     1000.72      914.78     12.48 o 
   5   6   1     3338.30     3255.43     31.82 o 
   6   6   1      352.04      313.35     10.75 o 
   7   6   1      264.47      292.45     11.46 o 
   8   6   1       60.80       70.28     13.03 o 
   9   6   1       51.13       58.20     12.90 o 
 -10   7   1      419.55      390.10     27.05 o 
  -9   7   1       75.76       63.24     13.18 o 
  -8   7   1       13.22       16.52      8.48 o 
  -7   7   1      733.24      772.94     51.87 o 
  -6   7   1     1109.66     1138.17     30.04 o 
  -5   7   1      353.80      369.20     10.98 o 
  -4   7   1      252.91      236.56      6.64 o 
  -3   7   1       36.77       29.16      2.76 o 
  -2   7   1     2707.67     2948.10     27.01 o 
  -1   7   1      751.32      811.73     11.18 o 
   0   7   1        4.25        3.75      2.59 o 
   1   7   1      105.46       97.08      3.76 o 
   2   7   1     3453.26     3571.34     33.79 o 
   3   7   1       54.18       51.19      3.96 o 
   4   7   1     4875.23     4909.24     42.79 o 
   5   7   1       16.39       19.83      4.07 o 
   6   7   1       38.39       39.70      5.33 o 
   7   7   1      302.78      336.29     15.82 o 
   8   7   1      426.82      449.17     29.01 o 
   9   7   1       17.79       15.11     14.10 o 
 -10   8   1       49.38       37.92     13.16 o 
  -9   8   1       70.56       77.20     13.62 o 
  -8   8   1       10.97       19.41      9.22 o 
  -7   8   1      447.80      457.85     27.75 o 
  -6   8   1      199.66      192.07     15.07 o 
  -5   8   1      235.46      264.97     28.09 o 
  -4   8   1      576.85      628.34     15.81 o 
  -3   8   1     2523.74     2534.26     29.61 o 
  -2   8   1       69.41       81.29      4.48 o 
  -1   8   1     2665.11     2883.49     24.41 o 
   0   8   1     5240.38     5176.54     35.81 o 
   1   8   1      689.24      648.37      8.50 o 
   2   8   1       70.34       92.01     11.85 o 
   3   8   1      499.74      498.59     10.48 o 
   4   8   1       33.84       46.81      6.96 o 
   5   8   1     2638.56     2616.49     31.90 o 
   6   8   1      172.25      166.22     13.62 o 
   7   8   1      245.16      291.12     15.31 o 
   8   8   1        6.72        5.80      8.79 o 
   9   8   1       16.41       34.29     11.57 o 
  -9   9   1       19.32       15.62     10.04 o 
  -8   9   1      103.24      103.82     25.51 o 
  -7   9   1      364.59      358.23     20.69 o 
  -6   9   1     1419.22     1363.21     49.23 o 
  -5   9   1      575.87      539.49     37.04 o 
  -4   9   1     2620.10     2410.23     40.52 o 
  -3   9   1      889.16      851.01     18.01 o 
  -2   9   1     1682.88     1618.04     23.63 o 
  -1   9   1       53.49       66.64      4.39 o 
   0   9   1      809.84      725.42     15.50 o 
   1   9   1      196.13      232.46      8.94 o 
   2   9   1     3160.08     3098.01     33.93 o 
   3   9   1     6639.27     6614.31     55.82 o 
   4   9   1      494.90      516.63     11.05 o 
   5   9   1     1633.07     1715.94     36.24 o 
   6   9   1       68.62       73.21      9.06 o 
   7   9   1      108.87      119.50     11.63 o 
   8   9   1      841.20      802.31     32.34 o 
   9   9   1       25.93       23.62     21.93 o 
  -9  10   1        1.41        0.94      9.04 o 
  -8  10   1       18.85       12.29      8.86 o 
  -7  10   1      333.48      353.32     20.03 o 
  -6  10   1        5.46        6.94      7.62 o 
  -5  10   1      275.69      256.83     12.72 o 
  -4  10   1      452.32      430.89     14.43 o 
  -3  10   1      822.39      733.65     22.89 o 
  -2  10   1      467.55      414.37     13.82 o 
  -1  10   1     5983.59     5797.68     41.41 o 
   0  10   1       17.24       13.96      3.16 o 
   1  10   1      393.71      376.18     14.08 o 
   2  10   1      496.50      438.50     13.01 o 
   3  10   1     1322.02     1342.09     22.91 o 
   4  10   1       38.79       28.95      6.54 o 
   5  10   1     1233.58     1210.80     24.18 o 
   6  10   1       35.82       25.31      7.17 o 
   7  10   1       87.65       87.40     10.75 o 
   8  10   1      149.84      138.22     17.73 o 
   9  10   1       80.28       74.93     15.84 o 
  -9  11   1        4.27        9.44     10.36 o 
  -8  11   1      143.88      158.90     21.51 o 
  -7  11   1        4.83       13.15      8.76 o 
  -6  11   1        1.57       -1.73     10.81 o 
  -5  11   1        1.18       -2.47      4.79 o 
  -4  11   1     1537.49     1450.20     28.88 o 
  -3  11   1       15.78       19.77      5.35 o 
  -2  11   1        2.24        6.60      3.00 o 
  -1  11   1      100.81      105.54      9.99 o 
   0  11   1      887.28      878.45     14.61 o 
   1  11   1     1216.85     1213.24     16.55 o 
   2  11   1     2286.30     2169.75     30.00 o 
   3  11   1     1359.98     1409.75     24.54 o 
   4  11   1      380.81      380.55     13.91 o 
   5  11   1      206.95      207.37     27.35 o 
   6  11   1      475.54      486.00     18.49 o 
   7  11   1      399.62      410.00     53.96 o 
   8  11   1       87.54       83.47     15.12 o 
   9  11   1       11.75       16.42     12.00 o 
  -9  12   1      170.03      203.77     20.53 o 
  -8  12   1       31.70       23.32     10.42 o 
  -7  12   1      302.45      240.48     19.35 o 
  -6  12   1        2.55       -2.34      6.26 o 
  -5  12   1      116.85      107.42     10.11 o 
  -4  12   1        7.70        9.87      9.20 o 
  -3  12   1      314.56      354.59     13.60 o 
  -2  12   1       93.47       99.87      8.29 o 
  -1  12   1     4178.73     4008.30     34.96 o 
   0  12   1      172.51      176.64     10.09 o 
   1  12   1       96.57       95.94      6.82 o 
   2  12   1      487.19      495.02     15.07 o 
   3  12   1     3924.18     3799.21     68.44 o 
   4  12   1      173.28      189.25     11.51 o 
   5  12   1     2305.91     2338.51     46.80 o 
   6  12   1       95.06       79.98     10.76 o 
   7  12   1      222.51      256.78     16.73 o 
   8  12   1       36.25       32.32     15.78 o 
  -9  13   1        0.00       -0.94     10.27 o 
  -8  13   1      102.45       90.89     20.59 o 
  -7  13   1      106.58      106.84     14.74 o 
  -6  13   1      156.66      155.90     25.44 o 
  -5  13   1       49.16       53.85      9.17 o 
  -4  13   1      561.20      533.38     17.61 o 
  -3  13   1      288.70      253.85     12.86 o 
  -2  13   1       12.69       15.68      5.35 o 
  -1  13   1      477.12      446.70     11.53 o 
   0  13   1      223.58      206.37      8.86 o 
   1  13   1      708.01      682.67     13.61 o 
   2  13   1     4512.43     4422.13     48.26 o 
   3  13   1      103.46      104.15     11.31 o 
   4  13   1     2590.15     2614.31     50.16 o 
   5  13   1       33.66       32.60      9.88 o 
   6  13   1        3.93       11.82      7.04 o 
   7  13   1        2.00       13.13      7.96 o 
   8  13   1      167.60      155.03     15.51 o 
  -8  14   1        2.42       10.47     10.20 o 
  -7  14   1      568.08      591.83     27.21 o 
  -6  14   1      725.88      687.54     22.36 o 
  -5  14   1       35.96       38.86      8.13 o 
  -4  14   1       45.86       35.17      7.73 o 
  -3  14   1      801.71      755.39     25.74 o 
  -2  14   1      894.74      852.97     20.89 o 
  -1  14   1      165.47      139.90      8.00 o 
   0  14   1      211.90      210.17      8.96 o 
   1  14   1     2520.04     2530.50     35.29 o 
   2  14   1        0.60       13.50      5.53 o 
   3  14   1      107.04      120.54     12.35 o 
   4  14   1       69.05       89.03      9.78 o 
   5  14   1       49.92       70.27     12.63 o 
   6  14   1       44.78       45.94      9.44 o 
   7  14   1        3.40       14.63      8.18 o 
   8  14   1       48.87       47.61     10.85 o 
  -8  15   1       20.30       20.37     11.77 o 
  -7  15   1        1.28       16.03      9.97 o 
  -6  15   1      799.26      838.53     30.40 o 
  -5  15   1        7.42        9.76      7.15 o 
  -4  15   1      672.25      653.23     20.53 o 
  -3  15   1      132.06      134.25     11.23 o 
  -2  15   1      673.76      709.22     21.79 o 
  -1  15   1       82.40       85.05      6.98 o 
   0  15   1      948.54      925.52     17.52 o 
   1  15   1      638.32      643.42     18.42 o 
   2  15   1      180.24      200.80     19.85 o 
   3  15   1      205.92      206.34     13.20 o 
   4  15   1      316.82      317.29     16.31 o 
   5  15   1      106.58       85.78     13.77 o 
   6  15   1       29.52       14.88      8.10 o 
   7  15   1        0.02        6.88      8.62 o 
   8  15   1      136.50      151.01     16.14 o 
  -8  16   1      127.36      141.37     19.23 o 
  -7  16   1      110.38      155.39     51.40 o 
  -6  16   1      129.44      156.80     13.84 o 
  -5  16   1      575.98      614.72     21.28 o 
  -4  16   1      400.39      384.55     16.80 o 
  -3  16   1     1115.02     1178.33     27.14 o 
  -2  16   1        3.33        3.52      7.57 o 
  -1  16   1      349.12      335.72     14.09 o 
   0  16   1        6.51        8.16      5.72 o 
   1  16   1      828.52      776.75     27.24 o 
   2  16   1      223.14      240.13     13.80 o 
   3  16   1      732.48      680.23     20.95 o 
   4  16   1      871.99      844.49     23.77 o 
   5  16   1       26.83       34.89     11.26 o 
   6  16   1       87.88      101.45     14.26 o 
   7  16   1       47.75       24.20      9.70 o 
  -7  17   1      201.59      211.03     23.53 o 
  -6  17   1      280.28      285.06     17.68 o 
  -5  17   1       15.50        1.31      7.07 o 
  -4  17   1      109.13      123.55     12.18 o 
  -3  17   1      122.03       93.20     10.58 o 
  -2  17   1      160.20      173.72     24.64 o 
  -1  17   1      178.66      190.14     12.55 o 
   0  17   1      998.39     1004.47     23.38 o 
   1  17   1      167.82      206.05     13.24 o 
   2  17   1      497.24      487.34     18.15 o 
   3  17   1       63.34       55.60      9.55 o 
   4  17   1       18.55       12.35      7.80 o 
   5  17   1       10.01       17.64     10.20 o 
   6  17   1       52.68       78.41     12.08 o 
   7  17   1       96.44       87.25     13.53 o 
  -7  18   1      145.69      130.73     19.21 o 
  -6  18   1        7.57        1.01      7.41 o 
  -5  18   1      270.90      240.34     16.54 o 
  -4  18   1      170.17      188.20     17.60 o 
  -3  18   1        8.87        3.66      6.58 o 
  -2  18   1        9.20        9.16      6.58 o 
  -1  18   1      166.41      188.35     12.72 o 
   0  18   1      242.02      216.38     17.48 o 
   1  18   1      321.95      317.80     15.37 o 
   2  18   1       27.64       15.79      7.65 o 
   3  18   1      740.98      774.69     23.30 o 
   4  18   1       23.86       25.70      8.29 o 
   5  18   1       15.21       25.43     16.78 o 
   6  18   1       16.35       23.83      9.25 o 
  -6  19   1       40.88       28.54      9.48 o 
  -5  19   1        7.65       11.75      8.56 o 
  -4  19   1      126.77      106.42     12.58 o 
  -3  19   1       13.07        8.62      7.86 o 
  -2  19   1      100.96      111.31     11.50 o 
  -1  19   1       59.27       66.51     12.64 o 
   0  19   1      422.60      415.42     22.18 o 
   1  19   1      206.12      210.48     13.92 o 
   2  19   1      302.45      335.02     16.98 o 
   3  19   1       12.67       11.54      7.46 o 
   4  19   1      463.48      488.96     20.24 o 
   5  19   1        1.67       -0.28      7.70 o 
   6  19   1      643.45      629.06     70.36 o 
  -6  20   1        3.17        9.74     16.07 o 
  -5  20   1      237.43      239.03     18.10 o 
  -4  20   1        1.23        2.21      7.90 o 
  -3  20   1      298.27      285.09     30.17 o 
  -2  20   1      120.55      125.53     16.01 o 
  -1  20   1       60.98       52.93     12.70 o 
   0  20   1      183.93      187.69     18.31 o 
   1  20   1      257.85      309.36     21.90 o 
   2  20   1      347.91      342.84     20.09 o 
   3  20   1      342.65      319.69     18.15 o 
   4  20   1       13.20        6.13     10.19 o 
   5  20   1       65.14       70.40     11.98 o 
  -5  21   1       43.90       37.04     10.88 o 
  -4  21   1       60.07       67.63     11.55 o 
  -3  21   1        4.01        9.69      8.66 o 
  -2  21   1      614.35      595.33     28.18 o 
  -1  21   1       29.96        9.07     10.67 o 
   0  21   1      139.56      186.98     19.15 o 
   1  21   1        3.21        4.29     10.28 o 
   2  21   1        1.17       -6.80      8.94 o 
   3  21   1       11.24       18.44      8.82 o 
   4  21   1      135.45      149.90     18.74 o 
   5  21   1        3.37        4.32      9.27 o 
  -4  22   1       17.84       29.19     10.51 o 
  -3  22   1      627.69      716.94     90.49 o 
  -2  22   1        2.75       -7.19     10.45 o 
  -1  22   1       29.97        7.71     10.43 o 
   0  22   1       61.20       43.68     13.25 o 
   1  22   1      577.13      589.93     28.41 o 
   2  22   1        1.65        5.02     10.04 o 
   3  22   1       90.05       70.30     11.89 o 
   4  22   1       33.05       10.33     12.13 o 
  -3  23   1       27.89       43.36     13.96 o 
  -2  23   1      266.74      294.27     24.46 o 
  -1  23   1       25.49       28.34     13.23 o 
   0  23   1      134.15      115.68     17.29 o 
   1  23   1      176.37      222.71     52.13 o 
   2  23   1       11.37        0.83     10.41 o 
   3  23   1        7.22       10.75     11.76 o 
  -1  24   1       39.33       26.87     12.98 o 
   0  24   1        0.53       13.55     12.28 o 
   1  24   1       41.06       42.06     14.54 o 
 -10   0   2       15.09       23.07     12.10 o 
  -8   0   2      217.01      241.31     29.74 o 
  -6   0   2      910.13      827.84     32.29 o 
  -4   0   2       39.45       46.05      5.71 o 
  -2   0   2    12750.80    12802.59    131.81 o 
   0   0   2    31035.82    30127.69    194.38 o 
   2   0   2      736.44      662.37     14.06 o 
   4   0   2      458.30      477.98     10.40 o 
   6   0   2      605.33      630.25     39.86 o 
   8   0   2      588.91      608.39     33.68 o 
  10   0   2      106.83      113.75     22.22 o 
 -10   1   2       65.01       65.73     17.49 o 
  -9   1   2      605.38      564.29     16.86 o 
  -8   1   2       37.63       31.78      6.17 o 
  -7   1   2      349.26      319.76      9.97 o 
  -6   1   2      212.25      207.32      8.68 o 
  -5   1   2     4464.05     4276.56     41.16 o 
  -4   1   2     3314.45     3374.78     45.37 o 
  -3   1   2      222.57      203.74      5.82 o 
  -2   1   2       41.94       79.36      7.71 o 
  -1   1   2       11.36       19.52      6.68 o 
   0   1   2      164.87      192.31      4.38 o 
   1   1   2     1885.53     2005.16     16.42 o 
   2   1   2      197.65      200.09      5.57 o 
   3   1   2       88.57      128.91      5.64 o 
   4   1   2       87.00       73.74      5.86 o 
   5   1   2     1584.27     1659.00     18.47 o 
   6   1   2       13.03       11.58      4.30 o 
   7   1   2      615.60      611.32     16.11 o 
   8   1   2      132.85      146.43     12.08 o 
   9   1   2      195.55      217.69     19.19 o 
  10   1   2       51.41       58.96     12.42 o 
 -10   2   2      305.34      305.36     30.74 o 
  -9   2   2      296.37      285.80     20.50 o 
  -8   2   2     1702.83     1675.72     26.15 o 
  -7   2   2       73.42       71.11      6.48 o 
  -6   2   2       69.90       68.67      5.95 o 
  -5   2   2       50.91       33.82      4.15 o 
  -4   2   2      977.69      949.80     17.98 o 
  -3   2   2       37.80       41.64      4.81 o 
  -2   2   2     4206.00     4197.39     42.06 o 
  -1   2   2    11139.24    10678.09     68.16 o 
   0   2   2     1546.21     1701.28     17.07 o 
   1   2   2     8872.60     9114.42     54.39 o 
   2   2   2     2744.36     2775.03     29.01 o 
   3   2   2       19.46       16.91      2.30 o 
   4   2   2     5526.26     5462.00     35.19 o 
   5   2   2     1280.86     1264.19     16.22 o 
   6   2   2      280.73      330.27     13.93 o 
   7   2   2        3.70        3.84      5.31 o 
   8   2   2       77.49       67.02      9.32 o 
   9   2   2       56.93       54.08     11.49 o 
 -10   3   2       34.82       49.94     23.71 o 
  -9   3   2      147.55      156.89     16.69 o 
  -8   3   2      117.98      140.91     11.14 o 
  -7   3   2        2.31        3.99      5.09 o 
  -6   3   2      858.78      902.47     16.35 o 
  -5   3   2       11.96       20.11      5.24 o 
  -4   3   2      466.19      433.31     11.29 o 
  -3   3   2     1828.31     1891.21     22.11 o 
  -2   3   2       10.51        6.44      3.33 o 
  -1   3   2      356.92      387.48      7.82 o 
   0   3   2     1375.11     1435.63     12.87 o 
   1   3   2    14248.68    14118.09     62.30 o 
   2   3   2     2380.20     2388.37     17.86 o 
   3   3   2     2713.34     2663.14     23.74 o 
   4   3   2     1758.94     1794.53     24.25 o 
   5   3   2       20.67       48.94      5.29 o 
   6   3   2       26.19       17.24      4.76 o 
   7   3   2      817.95      807.26     36.35 o 
   8   3   2        8.96        3.82      5.60 o 
   9   3   2        6.74        6.38      6.89 o 
 -10   4   2      228.89      287.65     33.47 o 
  -9   4   2        0.14       -2.48      8.67 o 
  -8   4   2       45.60       46.26     31.18 o 
  -7   4   2      986.10      955.63     17.94 o 
  -6   4   2       38.40       46.41      6.94 o 
  -5   4   2      675.73      572.22     14.22 o 
  -4   4   2     2429.55     2405.38     30.74 o 
  -3   4   2     3721.14     3618.99     32.83 o 
  -2   4   2     2100.32     2198.65     19.63 o 
  -1   4   2      140.17      191.20      4.93 o 
   0   4   2     4972.28     4969.49     27.60 o 
   1   4   2       33.53       32.55      2.39 o 
   2   4   2      769.13      772.19      9.57 o 
   3   4   2      192.65      243.62      6.16 o 
   4   4   2     5115.74     4980.01     33.71 o 
   5   4   2     1835.14     1776.42     19.71 o 
   6   4   2        5.71        5.63      4.67 o 
   7   4   2       15.75       23.45      6.36 o 
   8   4   2       21.56       40.60      8.20 o 
   9   4   2       42.98       33.69      9.57 o 
 -10   5   2      697.57      733.10     31.38 o 
  -9   5   2      226.31      208.94     18.82 o 
  -8   5   2      245.71      243.40     37.52 o 
  -7   5   2     2658.59     2621.43     48.99 o 
  -6   5   2        6.24        5.49      5.26 o 
  -5   5   2      887.03      891.06     17.60 o 
  -4   5   2        8.93       12.25      3.46 o 
  -3   5   2    10643.92    11153.07     64.33 o 
  -2   5   2     2996.97     3061.12     24.65 o 
  -1   5   2       24.58       22.24      2.43 o 
   0   5   2     4923.81     5280.51     29.17 o 
   1   5   2     5803.49     5932.56     33.78 o 
   2   5   2      261.98      250.67      5.65 o 
   3   5   2     3071.10     3348.53     27.03 o 
   4   5   2     1539.34     1508.58     16.76 o 
   5   5   2      432.27      461.82     10.27 o 
   6   5   2      515.86      519.26     18.26 o 
   7   5   2      964.69      936.50     23.25 o 
   8   5   2      101.93      113.40     11.22 o 
   9   5   2       51.43       64.60     13.80 o 
 -10   6   2       28.03       37.25     12.53 o 
  -9   6   2        0.60        5.92     13.16 o 
  -8   6   2      211.30      232.75     29.26 o 
  -7   6   2      817.06      709.24     26.02 o 
  -6   6   2      718.75      706.41     48.84 o 
  -5   6   2      544.06      542.75     13.47 o 
  -4   6   2     7873.13     8128.54     72.20 o 
  -3   6   2      452.06      510.37      9.89 o 
  -2   6   2     2523.53     2599.73     22.79 o 
  -1   6   2      700.75      762.51      9.91 o 
   0   6   2      661.21      699.34      8.84 o 
   1   6   2      169.14      194.35      6.16 o 
   2   6   2       20.92       24.99      2.25 o 
   3   6   2     3193.30     3312.38     21.58 o 
   4   6   2       37.78       33.45      3.75 o 
   5   6   2       65.01       63.39      7.40 o 
   6   6   2     1772.97     1750.34     24.89 o 
   7   6   2       32.33       43.77      7.93 o 
   8   6   2      756.35      709.92     36.62 o 
   9   6   2        7.91       13.00     10.26 o 
 -10   7   2       13.27       -4.14     10.88 o 
  -9   7   2      409.57      466.80     24.72 o 
  -8   7   2       43.55       59.53     11.89 o 
  -7   7   2        8.01        6.94      9.52 o 
  -6   7   2      204.58      233.65     16.21 o 
  -5   7   2      404.16      346.47     10.80 o 
  -4   7   2     1949.35     1913.39     34.92 o 
  -3   7   2     9322.29     9782.67     59.34 o 
  -2   7   2      137.81      135.43      5.59 o 
  -1   7   2     2015.25     2036.78     26.84 o 
   0   7   2       73.54       76.05      3.27 o 
   1   7   2      909.11      967.31     11.27 o 
   2   7   2      309.08      278.10      6.22 o 
   3   7   2       38.42       44.97      3.19 o 
   4   7   2       44.83       49.14      5.51 o 
   5   7   2     2158.39     2140.86     26.38 o 
   6   7   2      521.80      542.88     14.32 o 
   7   7   2       11.95       11.29      6.11 o 
   8   7   2       15.87       13.87     10.10 o 
   9   7   2      331.89      352.95     25.46 o 
 -10   8   2       50.69       27.38     13.07 o 
  -9   8   2       46.34       34.49     12.12 o 
  -8   8   2       55.08       60.39     12.77 o 
  -7   8   2       20.27       14.45      8.81 o 
  -6   8   2     2791.83     2701.58     49.15 o 
  -5   8   2      685.14      680.95     22.84 o 
  -4   8   2      516.49      510.80     10.71 o 
  -3   8   2      126.73      123.68      6.00 o 
  -2   8   2     1709.98     1718.53     18.97 o 
  -1   8   2      439.87      339.15     15.81 o 
   0   8   2     1354.57     1391.62     12.76 o 
   1   8   2     1678.00     1765.06     16.48 o 
   2   8   2     6035.84     6129.06     36.39 o 
   3   8   2       10.29       11.61      2.24 o 
   4   8   2       28.45       38.02      4.06 o 
   5   8   2      384.97      369.58     11.99 o 
   6   8   2      260.20      287.50     11.41 o 
   7   8   2      195.91      205.99     18.71 o 
   8   8   2      154.52      129.13     17.41 o 
   9   8   2        3.92       -2.03      9.44 o 
  -9   9   2      147.24      128.59     17.04 o 
  -8   9   2       18.73        7.69      9.11 o 
  -7   9   2       60.08       51.77     10.95 o 
  -6   9   2      109.05       96.77     12.48 o 
  -5   9   2       19.46       14.15      6.74 o 
  -4   9   2     1736.94     1699.42     20.22 o 
  -3   9   2     4312.50     4558.08     35.93 o 
  -2   9   2      638.67      687.64     12.26 o 
  -1   9   2     3058.84     2963.46     28.80 o 
   0   9   2        2.42        4.37      1.93 o 
   1   9   2     1808.18     1733.96     17.03 o 
   2   9   2      851.36      953.05     14.19 o 
   3   9   2     1711.16     1590.89     21.04 o 
   4   9   2       82.80       87.67      6.99 o 
   5   9   2      502.48      485.97     13.32 o 
   6   9   2       21.07       25.11      7.32 o 
   7   9   2       93.35       63.41     23.00 o 
   8   9   2       45.06       40.81     12.17 o 
   9   9   2       30.36       32.18     12.34 o 
  -9  10   2        0.42       -8.42      9.71 o 
  -8  10   2        5.40        5.45     11.88 o 
  -7  10   2      112.23      128.54     15.17 o 
  -6  10   2        6.19        6.98      7.71 o 
  -5  10   2      254.15      242.52     16.36 o 
  -4  10   2      761.09      732.73     20.47 o 
  -3  10   2      366.74      338.63      9.18 o 
  -2  10   2      142.26      161.96      9.26 o 
  -1  10   2        8.51        8.11      3.14 o 
   0  10   2     7293.76     7009.40     37.51 o 
   1  10   2     1954.90     2026.96     19.31 o 
   2  10   2       17.91       38.94      4.09 o 
   3  10   2     2997.83     3106.06     35.15 o 
   4  10   2      106.19      115.32      9.74 o 
   5  10   2      123.22      130.21     11.02 o 
   6  10   2      164.20      161.56     14.01 o 
   7  10   2        3.09        9.38      9.76 o 
   8  10   2      127.31      145.69     18.90 o 
   9  10   2        2.05       19.67     10.77 o 
  -9  11   2       69.58       93.37     16.15 o 
  -8  11   2       79.27       71.16     13.59 o 
  -7  11   2     1261.16     1194.16     57.25 o 
  -6  11   2       10.01        0.33      6.96 o 
  -5  11   2       53.87       42.49      7.56 o 
  -4  11   2      159.16      148.94     23.30 o 
  -3  11   2     1282.55     1158.26     26.30 o 
  -2  11   2      932.37      918.07     15.30 o 
  -1  11   2      490.68      450.87     10.91 o 
   0  11   2      548.28      543.52      9.16 o 
   1  11   2       21.17       37.36      3.91 o 
   2  11   2      368.92      364.54     10.89 o 
   3  11   2     2545.82     2505.89     29.14 o 
   4  11   2     1287.73     1326.68     26.81 o 
   5  11   2       30.43       28.22      7.32 o 
   6  11   2        0.40        1.68      5.99 o 
   7  11   2      153.91      169.82     27.28 o 
   8  11   2       17.16        3.38     11.06 o 
  -9  12   2        0.13       -9.11     10.24 o 
  -8  12   2       87.17       82.26     15.26 o 
  -7  12   2        3.62        1.30      8.22 o 
  -6  12   2     2990.86     2910.36     55.18 o 
  -5  12   2      385.50      361.48     15.46 o 
  -4  12   2     1533.24     1427.02     46.84 o 
  -3  12   2      160.31      146.98     10.86 o 
  -2  12   2      130.52      139.37      7.28 o 
  -1  12   2     1230.14     1247.68     18.61 o 
   0  12   2     1752.99     1700.50     16.84 o 
   1  12   2      153.18      157.94      6.96 o 
   2  12   2     1123.63     1142.08     19.22 o 
   3  12   2      114.01      110.66     13.84 o 
   4  12   2      145.79      150.14     11.60 o 
   5  12   2      153.89      167.29     12.99 o 
   6  12   2      210.34      204.61     25.80 o 
   7  12   2       11.02       11.44      9.93 o 
   8  12   2      405.37      377.47     27.15 o 
  -9  13   2      236.03      277.22     24.15 o 
  -8  13   2      236.52      198.37     20.17 o 
  -7  13   2      136.82      152.95     16.88 o 
  -6  13   2      637.98      616.90     26.20 o 
  -5  13   2      150.88      151.81     12.01 o 
  -4  13   2      200.60      185.45     12.31 o 
  -3  13   2     2013.92     1856.78     45.67 o 
  -2  13   2      696.65      688.75     20.57 o 
  -1  13   2      934.90      877.05     16.21 o 
   0  13   2       62.91       64.71      4.55 o 
   1  13   2       24.88       20.36      7.11 o 
   2  13   2      716.20      691.18     15.58 o 
   3  13   2      836.96      850.92     17.88 o 
   4  13   2     1142.86     1100.52     25.85 o 
   5  13   2      123.81      151.80     12.75 o 
   6  13   2       18.02       14.63      7.65 o 
   7  13   2      171.12      128.23     23.20 o 
   8  13   2       19.11        9.29     11.61 o 
  -8  14   2      202.94      175.71     19.72 o 
  -7  14   2       86.45       97.05     15.26 o 
  -6  14   2      467.19      436.72     22.59 o 
  -5  14   2        4.78       -7.67      5.59 o 
  -4  14   2       29.48       33.55     11.81 o 
  -3  14   2      978.15      927.06     22.82 o 
  -2  14   2      613.13      625.01     18.29 o 
  -1  14   2      393.45      362.17     11.21 o 
   0  14   2      571.02      564.76     14.28 o 
   1  14   2      170.77      176.60      9.30 o 
   2  14   2     3033.02     3009.85     33.93 o 
   3  14   2      484.45      471.77     14.30 o 
   4  14   2       31.59       27.87      7.95 o 
   5  14   2      141.36      177.75     13.74 o 
   6  14   2       32.08       47.34     10.00 o 
   7  14   2        0.02        9.70      8.53 o 
   8  14   2       33.22       28.40     13.93 o 
  -8  15   2       10.66       20.33     11.50 o 
  -7  15   2        3.77        3.35      8.96 o 
  -6  15   2        5.56        2.62      7.03 o 
  -5  15   2      971.74      918.17     25.22 o 
  -4  15   2      701.51      645.65     27.56 o 
  -3  15   2        2.59        5.53      6.20 o 
  -2  15   2       67.02       91.37      9.72 o 
  -1  15   2     1691.56     1658.62     24.12 o 
   0  15   2      449.39      419.42     11.01 o 
   1  15   2     2383.13     2404.08     29.72 o 
   2  15   2      130.17      142.97      9.46 o 
   3  15   2     1207.02     1228.15     34.56 o 
   4  15   2      238.77      211.12     23.44 o 
   5  15   2      444.42      418.38     18.64 o 
   6  15   2        6.89       16.82      8.20 o 
   7  15   2       48.51       67.17     11.46 o 
  -8  16   2      226.13      229.26     22.68 o 
  -7  16   2       79.61       68.04     13.98 o 
  -6  16   2      103.81       93.58     14.69 o 
  -5  16   2       99.09      109.20     11.67 o 
  -4  16   2        5.37        5.96      6.45 o 
  -3  16   2        2.88        4.86      5.73 o 
  -2  16   2     1566.85     1539.45     29.99 o 
  -1  16   2       57.99       56.23      8.46 o 
   0  16   2      431.13      459.65     16.20 o 
   1  16   2       47.12       47.88      9.12 o 
   2  16   2     2489.48     2444.52     32.15 o 
   3  16   2      530.75      521.05     16.00 o 
   4  16   2      369.72      381.42     17.72 o 
   5  16   2       61.27       85.50     11.35 o 
   6  16   2       66.77       82.00     12.31 o 
   7  16   2       10.59       25.34     10.05 o 
  -7  17   2      205.73      175.56     19.58 o 
  -6  17   2       31.81       52.45     10.25 o 
  -5  17   2      252.18      238.33     24.81 o 
  -4  17   2        2.14        4.38      7.66 o 
  -3  17   2       13.08        8.01      6.84 o 
  -2  17   2        2.22        8.86      5.79 o 
  -1  17   2      162.58      166.12     11.99 o 
   0  17   2       13.17       18.78      6.89 o 
   1  17   2     1460.22     1493.09     29.90 o 
   2  17   2       24.08       37.01     10.68 o 
   3  17   2      133.97      124.20     10.44 o 
   4  17   2       34.43       20.39      8.13 o 
   5  17   2       19.01       39.89      9.73 o 
   6  17   2      159.52      150.73     15.37 o 
  -7  18   2        0.33        7.22     19.18 o 
  -6  18   2      110.91      108.46     12.94 o 
  -5  18   2       44.96       40.89     15.01 o 
  -4  18   2      285.44      264.12     16.72 o 
  -3  18   2       72.87       98.45     14.44 o 
  -2  18   2       25.01       20.03      7.13 o 
  -1  18   2       65.18       58.41     12.03 o 
   0  18   2      670.66      689.83     47.58 o 
   1  18   2       51.80       45.33     14.55 o 
   2  18   2       25.84       36.18      9.15 o 
   3  18   2       41.67       53.18      8.56 o 
   4  18   2      374.52      379.57     39.30 o 
   5  18   2      215.94      184.91     23.74 o 
   6  18   2      103.03       80.24     12.85 o 
  -6  19   2        7.20       13.00      8.83 o 
  -5  19   2      402.17      388.19     20.25 o 
  -4  19   2       58.92       50.23     10.10 o 
  -3  19   2       42.38       38.25      9.24 o 
  -2  19   2      257.58      224.03     14.86 o 
  -1  19   2       92.25      101.80     29.35 o 
   0  19   2       85.94       69.51     12.97 o 
   1  19   2      501.40      525.30     19.54 o 
   2  19   2       95.51      108.48     11.94 o 
   3  19   2      152.17      155.80     17.14 o 
   4  19   2      109.86       83.43     15.32 o 
   5  19   2      147.97      132.95     14.55 o 
   6  19   2       13.41       20.32      9.89 o 
  -6  20   2       39.69       27.98     15.56 o 
  -5  20   2       16.62       14.99      9.20 o 
  -4  20   2       95.74      101.28     12.95 o 
  -3  20   2      239.33      259.20     17.26 o 
  -2  20   2      161.12      181.98     18.66 o 
  -1  20   2       48.38       52.50     26.68 o 
   0  20   2       41.48       18.30     12.13 o 
   1  20   2       81.39      100.76     14.74 o 
   2  20   2      148.61      158.12     13.83 o 
   3  20   2       93.68      110.44     16.48 o 
   4  20   2      177.14      213.21     35.95 o 
   5  20   2       27.81        9.52     14.96 o 
  -5  21   2       94.68       99.62     14.11 o 
  -4  21   2       81.61       64.78     11.78 o 
  -3  21   2       11.26        9.23     11.25 o 
  -2  21   2      113.66      147.61     22.95 o 
  -1  21   2       67.76       71.28     14.71 o 
   0  21   2       42.35       64.85     15.22 o 
   1  21   2      379.37      403.39     23.67 o 
   2  21   2      108.34      134.39     21.97 o 
   3  21   2       37.36       62.29     14.79 o 
   4  21   2        4.19       14.27     13.76 o 
  -4  22   2       39.14       42.32     10.88 o 
  -3  22   2       96.60       67.55     15.56 o 
  -2  22   2      701.25      744.78     32.27 o 
  -1  22   2      119.51      124.75     20.16 o 
   0  22   2        5.29        0.90     25.69 o 
   1  22   2       21.33       35.61     12.51 o 
   2  22   2      174.50      233.61     47.52 o 
   3  22   2        4.11        3.74     13.60 o 
  -3  23   2       45.34       66.49     15.58 o 
  -2  23   2       14.62       26.30     12.11 o 
  -1  23   2      177.44      214.06     23.90 o 
   0  23   2        1.20       -7.13     10.01 o 
   1  23   2      106.75      115.06     17.42 o 
   2  23   2       57.95       68.56     15.12 o 
  -1  24   2       28.60       49.89     14.24 o 
   0  24   2       17.25       29.08     12.85 o 
  -9   0   3      212.54      218.93     13.85 o 
  -7   0   3      602.76      643.96     35.77 o 
  -5   0   3     3160.01     3010.97     42.14 o 
  -3   0   3      438.88      522.33     19.98 o 
  -1   0   3    30536.88    30032.64    280.78 o 
   1   0   3     4414.78     4743.70     45.47 o 
   3   0   3      164.08      156.71      9.23 o 
   5   0   3      272.91      250.57     13.97 o 
   7   0   3      199.69      221.78     16.55 o 
   9   0   3        8.75       18.49     13.22 o 
 -10   1   3       35.95       37.16     11.44 o 
  -9   1   3      153.59      153.95     10.57 o 
  -8   1   3      285.58      292.80     10.87 o 
  -7   1   3        6.26        7.51      5.38 o 
  -6   1   3      195.94      206.77     12.13 o 
  -5   1   3     5077.36     5280.62     48.86 o 
  -4   1   3     6842.27     6887.63     54.63 o 
  -3   1   3     1019.74     1252.78     22.20 o 
  -2   1   3     3857.62     3940.10     41.19 o 
  -1   1   3     1270.59     1312.92     20.22 o 
   0   1   3      385.58      355.45      7.52 o 
   1   1   3      836.22      844.19     11.60 o 
   2   1   3     4472.78     4438.35     32.69 o 
   3   1   3      250.41      249.63     10.60 o 
   4   1   3      486.66      431.18     11.15 o 
   5   1   3      139.32      144.63      8.45 o 
   6   1   3      390.06      379.33     14.60 o 
   7   1   3        1.37       -0.25      4.61 o 
   8   1   3       45.03       55.61      9.49 o 
   9   1   3       60.51       79.61     13.51 o 
 -10   2   3       96.77       82.52     11.04 o 
  -9   2   3      242.02      251.02     15.39 o 
  -8   2   3        0.34       -5.72      3.81 o 
  -7   2   3      887.31      924.50     16.73 o 
  -6   2   3      961.31      897.08     17.50 o 
  -5   2   3     4067.81     4237.38     42.91 o 
  -4   2   3       73.14       77.88      6.10 o 
  -3   2   3        3.41        2.40      4.34 o 
  -2   2   3     1003.44      926.79     21.36 o 
  -1   2   3      419.20      400.06     10.90 o 
   0   2   3      107.29      102.17      6.36 o 
   1   2   3     1320.58     1290.96     12.45 o 
   2   2   3      633.44      652.32     15.40 o 
   3   2   3     1969.50     2002.48     21.96 o 
   4   2   3      587.01      574.09     17.13 o 
   5   2   3     3054.01     3052.50     32.61 o 
   6   2   3      289.26      280.78     11.03 o 
   7   2   3      258.77      244.17     14.18 o 
   8   2   3       77.81       69.37     10.18 o 
   9   2   3       72.90       63.18     12.09 o 
 -10   3   3      780.77      800.78     27.41 o 
  -9   3   3       51.47       63.25     10.61 o 
  -8   3   3        2.15       14.88      6.38 o 
  -7   3   3      400.51      379.04     11.58 o 
  -6   3   3      887.06      817.40     15.23 o 
  -5   3   3     2586.51     2465.58     40.00 o 
  -4   3   3     1121.34     1169.28     17.16 o 
  -3   3   3       54.74       42.18      5.37 o 
  -2   3   3       16.92       17.57      4.63 o 
  -1   3   3      130.28      170.38      8.42 o 
   0   3   3      184.24      146.47      4.22 o 
   1   3   3      176.97      171.49      4.89 o 
   2   3   3     8533.87     9198.81     65.76 o 
   3   3   3       49.59       44.65      3.70 o 
   4   3   3     3205.36     3145.63     30.66 o 
   5   3   3       65.73       73.09      6.85 o 
   6   3   3       25.60       21.22      5.27 o 
   7   3   3       11.14        5.61      6.06 o 
   8   3   3      481.02      498.91     19.22 o 
   9   3   3        0.08       -3.56      7.26 o 
 -10   4   3        9.06       14.62      8.93 o 
  -9   4   3      331.01      342.49     16.39 o 
  -8   4   3       81.97       70.36     12.07 o 
  -7   4   3      827.57      855.14     21.19 o 
  -6   4   3       86.73       88.15      8.61 o 
  -5   4   3       63.14       60.68      5.18 o 
  -4   4   3      383.92      450.86     16.23 o 
  -3   4   3     2988.37     3121.19     27.88 o 
  -2   4   3     1183.24     1314.27     15.95 o 
  -1   4   3       96.05      108.98      5.97 o 
   0   4   3      187.64      207.56      5.04 o 
   1   4   3     5599.10     5716.40     33.10 o 
   2   4   3     1541.87     1711.07     16.15 o 
   3   4   3      396.04      385.96      8.56 o 
   4   4   3     2225.06     2217.51     21.62 o 
   5   4   3     2554.35     2600.88     29.78 o 
   6   4   3       91.34       96.39      9.28 o 
   7   4   3      453.56      490.30     18.05 o 
   8   4   3      136.63      144.54     12.90 o 
   9   4   3       48.56       44.47     19.09 o 
 -10   5   3       88.57      107.31     12.99 o 
  -9   5   3      247.07      252.74     33.70 o 
  -8   5   3        5.28        6.89     11.07 o 
  -7   5   3        1.94       -1.37      6.66 o 
  -6   5   3      432.54      449.08     14.46 o 
  -5   5   3      303.84      324.60     11.49 o 
  -4   5   3     6079.02     6272.88     41.95 o 
  -3   5   3      917.13      981.55     14.84 o 
  -2   5   3     1108.08     1028.91     12.83 o 
  -1   5   3       78.06       91.31      3.93 o 
   0   5   3      681.12      645.31      8.95 o 
   1   5   3      155.00      123.80      4.41 o 
   2   5   3     1699.87     1726.58     19.46 o 
   3   5   3       96.77       79.16      4.71 o 
   4   5   3     2011.16     2009.02     29.97 o 
   5   5   3      247.32      244.22     26.70 o 
   6   5   3      348.55      336.20     14.17 o 
   7   5   3      455.14      453.47     35.91 o 
   8   5   3       83.56       92.21     11.99 o 
   9   5   3      199.33      189.92     27.45 o 
 -10   6   3       26.56       54.56     16.52 o 
  -9   6   3       11.51        2.03      8.95 o 
  -8   6   3        3.11        8.54      8.47 o 
  -7   6   3      352.85      337.74     20.04 o 
  -6   6   3     1671.16     1689.05     31.55 o 
  -5   6   3     1894.94     1871.71     27.24 o 
  -4   6   3       45.71       40.08      5.10 o 
  -3   6   3     2353.01     2292.32     21.74 o 
  -2   6   3      548.08      582.73      9.89 o 
  -1   6   3     4550.32     4507.91     28.38 o 
   0   6   3      563.71      603.45      9.02 o 
   1   6   3     1362.41     1395.08     14.97 o 
   2   6   3    12094.45    12673.55     58.44 o 
   3   6   3     1172.97     1180.26     14.67 o 
   4   6   3     2255.42     2212.85     22.08 o 
   5   6   3       19.45       17.87      4.74 o 
   6   6   3       27.95       24.27      6.51 o 
   7   6   3      104.78      113.79     11.10 o 
   8   6   3      103.71       93.18     11.35 o 
   9   6   3      158.13      146.90     19.10 o 
 -10   7   3       36.38       34.87     13.39 o 
  -9   7   3       87.85       72.13     46.52 o 
  -8   7   3      453.88      437.41     23.21 o 
  -7   7   3      481.62      486.11     24.69 o 
  -6   7   3        6.89        2.54     11.16 o 
  -5   7   3      576.91      584.77     14.98 o 
  -4   7   3     1765.45     1732.08     24.40 o 
  -3   7   3      113.96      114.40      5.66 o 
  -2   7   3     2306.62     2142.31     20.20 o 
  -1   7   3     1566.16     1608.92     15.39 o 
   0   7   3    13392.75    13576.13     65.43 o 
   1   7   3     1829.09     2014.90     18.05 o 
   2   7   3        4.94       11.74      2.73 o 
   3   7   3       90.90       96.49      7.85 o 
   4   7   3      158.48      175.28      8.55 o 
   5   7   3      282.50      296.88     11.12 o 
   6   7   3     1531.54     1530.75     50.09 o 
   7   7   3       71.36       81.32     10.13 o 
   8   7   3       16.63       -0.28      9.67 o 
   9   7   3        0.39       17.71     11.71 o 
 -10   8   3       17.64       15.68     11.69 o 
  -9   8   3      150.71      131.35     17.42 o 
  -8   8   3      148.27      174.91     18.05 o 
  -7   8   3      431.82      378.12     20.82 o 
  -6   8   3      390.35      320.87     18.23 o 
  -5   8   3     1340.30     1305.47     22.21 o 
  -4   8   3        3.48        6.09      3.28 o 
  -3   8   3      583.84      564.31     11.88 o 
  -2   8   3     1539.56     1510.93     17.17 o 
  -1   8   3     2567.69     2435.79     21.49 o 
   0   8   3      952.77      952.62     12.38 o 
   1   8   3       11.76       13.29      2.90 o 
   2   8   3     1467.36     1541.98     16.27 o 
   3   8   3     1999.56     1883.71     19.21 o 
   4   8   3      181.02      199.41     14.32 o 
   5   8   3      381.85      374.63     12.26 o 
   6   8   3      345.64      378.56     15.84 o 
   7   8   3      392.22      416.55     24.21 o 
   8   8   3       13.06       15.42     11.02 o 
   9   8   3      152.41      160.81     20.37 o 
  -9   9   3       31.31       30.24     12.76 o 
  -8   9   3      711.61      732.59     46.41 o 
  -7   9   3      638.94      634.45     31.47 o 
  -6   9   3      575.53      540.23     38.06 o 
  -5   9   3        6.30       10.20      8.79 o 
  -4   9   3       97.09       99.99      6.51 o 
  -3   9   3        6.40        7.13      3.08 o 
  -2   9   3      494.63      543.53     10.65 o 
  -1   9   3       45.82       46.95      3.37 o 
   0   9   3     2813.39     2961.04     23.87 o 
   1   9   3        6.29       13.03      3.05 o 
   2   9   3       98.55       97.76      5.62 o 
   3   9   3     1127.37     1043.03     21.54 o 
   4   9   3       17.08       13.71      4.63 o 
   5   9   3      191.64      195.90     11.64 o 
   6   9   3     1755.16     1756.45     99.49 o 
   7   9   3       14.29       10.18      9.06 o 
   8   9   3       27.20       19.29     11.54 o 
  -9  10   3      523.43      546.34     50.58 o 
  -8  10   3       10.50       14.67     10.32 o 
  -7  10   3      145.91      131.94     16.66 o 
  -6  10   3      121.36      134.76     27.09 o 
  -5  10   3      168.26      170.51     29.54 o 
  -4  10   3      594.22      640.84     13.68 o 
  -3  10   3     1705.80     1643.42     21.55 o 
  -2  10   3        3.33        6.39      3.02 o 
  -1  10   3       52.50       70.98      4.47 o 
   0  10   3       17.17       23.80      3.38 o 
   1  10   3      563.38      589.48     10.70 o 
   2  10   3      490.07      489.03      9.77 o 
   3  10   3      209.07      217.21     11.43 o 
   4  10   3      228.75      204.14     12.14 o 
   5  10   3      473.50      443.46     13.37 o 
   6  10   3       28.58       18.11     10.20 o 
   7  10   3      135.62      110.53     15.97 o 
   8  10   3       41.99       57.08     14.24 o 
  -9  11   3        7.64       22.70     12.14 o 
  -8  11   3        6.39       -3.56      9.14 o 
  -7  11   3        4.27        1.91      8.43 o 
  -6  11   3     3142.81     3334.63     59.25 o 
  -5  11   3        4.35       -2.38      5.11 o 
  -4  11   3      120.17      117.90     10.23 o 
  -3  11   3      497.77      497.88     12.29 o 
  -2  11   3     1977.43     1959.49     21.67 o 
  -1  11   3      488.93      502.92     10.64 o 
   0  11   3     1412.84     1398.24     16.76 o 
   1  11   3     1507.95     1548.49     17.93 o 
   2  11   3       73.96       70.25      6.23 o 
   3  11   3       29.98       22.64      6.08 o 
   4  11   3      390.07      380.13     15.43 o 
   5  11   3        1.37        6.38      6.10 o 
   6  11   3      117.70      104.51     15.04 o 
   7  11   3       25.71       28.46     11.61 o 
   8  11   3      296.19      264.74     23.60 o 
  -9  12   3      146.62      132.44     18.98 o 
  -8  12   3       28.21       16.30     19.59 o 
  -7  12   3       27.54       16.20     15.31 o 
  -6  12   3      437.71      442.83     22.53 o 
  -5  12   3      226.13      251.15     23.09 o 
  -4  12   3       74.16       97.69     13.76 o 
  -3  12   3     3445.49     3399.27     34.13 o 
  -2  12   3       21.31       25.40      4.39 o 
  -1  12   3        3.08        2.85      3.12 o 
   0  12   3      710.60      742.12     12.67 o 
   1  12   3     1540.69     1501.09     18.25 o 
   2  12   3        7.91        6.93      4.31 o 
   3  12   3      266.10      273.49     16.14 o 
   4  12   3       51.51       56.95      8.75 o 
   5  12   3        7.81       13.70      6.91 o 
   6  12   3        0.60       -1.08      8.80 o 
   7  12   3       41.38       36.96     12.23 o 
   8  12   3        7.13        2.22     11.45 o 
  -9  13   3        0.77       -0.54     10.39 o 
  -8  13   3      190.06      190.86     19.96 o 
  -7  13   3      158.87      152.76     17.38 o 
  -6  13   3      116.81      123.55     15.20 o 
  -5  13   3      762.01      739.30     22.13 o 
  -4  13   3       18.79        4.25      5.99 o 
  -3  13   3      104.73      100.67     11.79 o 
  -2  13   3     1412.12     1391.80     17.60 o 
  -1  13   3      223.79      224.28     10.11 o 
   0  13   3     2043.82     1959.24     21.36 o 
   1  13   3      520.86      491.29     13.16 o 
   2  13   3      278.96      281.65     11.09 o 
   3  13   3       15.36       16.76      6.28 o 
   4  13   3        3.65        5.66      6.19 o 
   5  13   3        0.03        1.54      6.59 o 
   6  13   3      134.57      118.33     15.96 o 
   7  13   3        0.16       -8.56     10.50 o 
  -8  14   3        6.99        0.23     10.41 o 
  -7  14   3       37.29       29.37     11.58 o 
  -6  14   3      281.97      264.35     22.15 o 
  -5  14   3     1200.27     1199.37     30.04 o 
  -4  14   3      391.26      421.14     19.85 o 
  -3  14   3      256.64      271.81     14.22 o 
  -2  14   3      715.15      739.59     13.34 o 
  -1  14   3      639.32      643.71     13.30 o 
   0  14   3      410.41      399.95     16.10 o 
   1  14   3      315.07      285.66     12.89 o 
   2  14   3      261.45      246.21     13.01 o 
   3  14   3     1847.69     1922.19     33.80 o 
   4  14   3       17.97        8.30      6.97 o 
   5  14   3      150.32      153.07     14.50 o 
   6  14   3        2.57       20.14      8.37 o 
   7  14   3      160.22      154.83     19.86 o 
  -8  15   3      577.37      534.70     59.84 o 
  -7  15   3        5.87        8.22      9.68 o 
  -6  15   3      124.71      110.29     19.34 o 
  -5  15   3       54.19       58.25      9.52 o 
  -4  15   3        6.25        0.88      5.86 o 
  -3  15   3       40.18       30.73      7.30 o 
  -2  15   3       39.01       32.27      5.52 o 
  -1  15   3      702.13      679.58     23.62 o 
   0  15   3      388.14      396.88     15.21 o 
   1  15   3      453.14      451.33     16.30 o 
   2  15   3      906.09      946.99     19.76 o 
   3  15   3      132.69      144.75     12.20 o 
   4  15   3      389.99      381.43     23.53 o 
   5  15   3      206.96      191.64     15.02 o 
   6  15   3      534.41      555.18     46.06 o 
   7  15   3        8.32       23.66     12.47 o 
  -8  16   3       78.09       84.84     16.40 o 
  -7  16   3      407.07      367.55     50.46 o 
  -6  16   3        5.05        0.64      7.29 o 
  -5  16   3        2.51       -7.70      8.50 o 
  -4  16   3      453.51      446.23     18.20 o 
  -3  16   3      193.26      200.98     21.09 o 
  -2  16   3       15.65       19.93      5.63 o 
  -1  16   3      596.91      568.21     19.44 o 
   0  16   3       19.01       27.74      7.29 o 
   1  16   3      880.33      881.67     31.01 o 
   2  16   3      345.14      361.26     13.43 o 
   3  16   3       83.12      112.24     11.54 o 
   4  16   3       89.94      111.52     11.95 o 
   5  16   3      313.27      312.13     18.63 o 
   6  16   3        2.03        7.65      8.67 o 
  -7  17   3       71.10       72.50     14.48 o 
  -6  17   3      184.11      162.20     15.00 o 
  -5  17   3       12.73        8.61      7.49 o 
  -4  17   3      347.25      360.86     17.51 o 
  -3  17   3      307.17      262.74     15.68 o 
  -2  17   3      377.94      361.53     13.65 o 
  -1  17   3       18.25       21.61     10.75 o 
   0  17   3      558.22      564.61     18.90 o 
   1  17   3       14.02       23.27      7.71 o 
   2  17   3      591.76      621.52     20.41 o 
   3  17   3        3.73        8.45      7.35 o 
   4  17   3      269.18      248.79     16.44 o 
   5  17   3      149.66      145.71     14.28 o 
   6  17   3       79.00       71.94     12.37 o 
  -7  18   3      143.86      149.85     19.46 o 
  -6  18   3       35.49       31.05      9.72 o 
  -5  18   3      267.31      248.47     28.63 o 
  -4  18   3       10.07        5.00      7.58 o 
  -3  18   3      505.39      469.64     29.07 o 
  -2  18   3      238.53      231.04     12.18 o 
  -1  18   3      238.12      254.38     19.36 o 
   0  18   3       40.39       62.35      9.43 o 
   1  18   3     1405.96     1491.17     31.25 o 
   2  18   3       36.40       66.66     10.55 o 
   3  18   3        6.80       -1.95      9.93 o 
   4  18   3       52.64       48.40     10.40 o 
   5  18   3      484.18      467.13     43.21 o 
   6  18   3        0.10        7.80      9.45 o 
  -6  19   3       96.87      120.64     14.20 o 
  -5  19   3        1.78        9.90      8.18 o 
  -4  19   3       25.60       45.21     10.20 o 
  -3  19   3        6.11        6.63      7.50 o 
  -2  19   3      560.24      570.30     36.03 o 
  -1  19   3      100.67      118.41     32.29 o 
   0  19   3      261.38      236.11     18.81 o 
   1  19   3       24.20       33.76     10.76 o 
   2  19   3       98.94      116.99     14.52 o 
   3  19   3        3.99       -5.75     11.02 o 
   4  19   3      221.70      197.80     28.94 o 
   5  19   3        2.75       -7.93     12.27 o 
  -5  20   3       96.09      101.84     18.79 o 
  -4  20   3       30.12       35.91     10.57 o 
  -3  20   3      194.64      194.04     15.29 o 
  -2  20   3      303.32      353.02     43.64 o 
  -1  20   3      363.20      398.50     23.23 o 
   0  20   3       11.21       27.14     10.94 o 
   1  20   3      659.11      694.14     23.34 o 
   2  20   3      163.56      200.53     67.42 o 
   3  20   3        2.65       -0.46      9.90 o 
   4  20   3        0.05        7.07     11.21 o 
  -5  21   3        0.08        6.78     12.08 o 
  -4  21   3      710.22      719.40     26.20 o 
  -3  21   3      187.57      206.32     58.56 o 
  -2  21   3      224.07      183.85     19.40 o 
  -1  21   3       40.13       23.26     11.46 o 
   0  21   3       48.33       51.99     13.14 o 
   1  21   3        4.98       16.34     10.57 o 
   2  21   3      261.38      322.85     23.68 o 
   3  21   3        6.34       -7.02     10.41 o 
   4  21   3      203.64      194.31     21.27 o 
  -4  22   3        2.18       10.40      9.31 o 
  -3  22   3        4.60        0.84     10.83 o 
  -2  22   3        2.25       29.08     12.64 o 
  -1  22   3      428.61      449.70     63.13 o 
   0  22   3       94.78       84.25     15.72 o 
   1  22   3        1.74        9.55     11.00 o 
   2  22   3        2.93       12.07     17.28 o 
   3  22   3      149.18      188.02     20.58 o 
  -2  23   3      200.02      173.28     41.11 o 
  -1  23   3        7.15        2.41     11.24 o 
   0  23   3       85.63       98.82     17.45 o 
   1  23   3       30.43       60.54     14.51 o 
 -10   0   4      323.90      298.87     31.62 o 
  -8   0   4       44.39       28.74     11.76 o 
  -6   0   4     1539.21     1546.85     46.17 o 
  -4   0   4     6372.83     6534.13     95.40 o 
  -2   0   4     2308.89     2440.65     46.84 o 
   0   0   4     3559.54     3350.97     38.68 o 
   2   0   4     4501.62     4289.76     63.57 o 
   4   0   4     3561.40     3573.61     49.68 o 
   6   0   4       17.11       14.05      6.84 o 
   8   0   4        3.83       12.61     10.82 o 
 -10   1   4       83.51       83.07     14.34 o 
  -9   1   4        8.52       18.24      6.49 o 
  -8   1   4       18.66       20.18      5.53 o 
  -7   1   4     3365.94     3430.78     43.67 o 
  -6   1   4     1102.73     1110.60     27.62 o 
  -5   1   4       61.18       50.99      7.64 o 
  -4   1   4     4001.49     4103.04     50.26 o 
  -3   1   4     1120.76     1046.04     21.85 o 
  -2   1   4     1341.43     1452.41     24.77 o 
  -1   1   4     2089.05     2194.18     30.62 o 
   0   1   4     1982.00     2135.86     26.23 o 
   1   1   4     3106.84     3265.27     27.74 o 
   2   1   4        4.97       11.14      3.20 o 
   3   1   4     1218.55     1205.31     18.04 o 
   4   1   4       69.23       70.80      6.70 o 
   5   1   4     1082.73     1067.09     19.87 o 
   6   1   4        4.52       -6.30      4.21 o 
   7   1   4       93.80      104.58     12.40 o 
   8   1   4      112.31      145.52     18.75 o 
   9   1   4        7.94        5.15      8.62 o 
 -10   2   4       94.55       77.03     11.23 o 
  -9   2   4      606.39      593.34     21.24 o 
  -8   2   4       42.60       50.48      7.15 o 
  -7   2   4      328.38      324.59     12.38 o 
  -6   2   4     3454.23     3430.71     41.47 o 
  -5   2   4      610.55      612.23     26.80 o 
  -4   2   4     1123.66     1078.64     23.72 o 
  -3   2   4     1750.11     1820.78     29.51 o 
  -2   2   4      182.78      167.91     17.90 o 
  -1   2   4     3617.00     3264.17     38.79 o 
   0   2   4      523.01      522.57     11.59 o 
   1   2   4        9.77        9.27      2.32 o 
   2   2   4     2241.17     2277.31     19.68 o 
   3   2   4      590.81      629.43     13.13 o 
   4   2   4      134.83      142.75      8.04 o 
   5   2   4      763.77      770.30     16.95 o 
   6   2   4      210.72      221.19     11.31 o 
   7   2   4       80.52       86.61     10.39 o 
   8   2   4      125.39      132.40     13.14 o 
   9   2   4        6.63        7.89     15.99 o 
 -10   3   4        0.02       -7.35      7.04 o 
  -9   3   4      276.91      273.58     16.48 o 
  -8   3   4        3.12       -0.90      4.86 o 
  -7   3   4      637.92      637.47     16.81 o 
  -6   3   4     1250.33     1179.61     20.95 o 
  -5   3   4     4983.17     4837.41     42.65 o 
  -4   3   4      511.23      449.64     15.38 o 
  -3   3   4     2565.34     2421.00     49.34 o 
  -2   3   4      237.83      248.45     10.50 o 
  -1   3   4       19.68        1.48      4.29 o 
   0   3   4      968.31     1038.60     12.12 o 
   1   3   4      304.89      396.13      7.89 o 
   2   3   4      384.07      425.04      8.52 o 
   3   3   4      248.36      243.53     11.19 o 
   4   3   4       12.67       15.08      5.71 o 
   5   3   4     1150.40     1192.52     20.99 o 
   6   3   4      154.37      145.38     17.54 o 
   7   3   4       25.45       25.41      7.10 o 
   8   3   4        0.03       -2.87      6.77 o 
   9   3   4      320.52      293.61     21.32 o 
 -10   4   4        2.98        2.74      7.90 o 
  -9   4   4       13.76       11.46      7.50 o 
  -8   4   4      325.63      332.99     16.22 o 
  -7   4   4      203.99      227.04     11.23 o 
  -6   4   4     1908.06     1847.31     26.60 o 
  -5   4   4      180.09      198.41     16.87 o 
  -4   4   4      466.50      454.49     11.50 o 
  -3   4   4       71.05       66.89      6.08 o 
  -2   4   4     5753.43     5885.27     48.68 o 
  -1   4   4      527.67      518.26      8.99 o 
   0   4   4      235.16      236.71      6.23 o 
   1   4   4     3963.15     4223.72     27.59 o 
   2   4   4      640.32      639.23     11.49 o 
   3   4   4       40.05       32.83      3.72 o 
   4   4   4      198.64      181.83      8.92 o 
   5   4   4      791.75      813.44     17.39 o 
   6   4   4      336.87      310.87     17.48 o 
   7   4   4      239.99      243.06     14.95 o 
   8   4   4      221.48      236.53     16.02 o 
   9   4   4       23.08       24.92      8.82 o 
 -10   5   4      158.38      149.41     14.59 o 
  -9   5   4      489.89      495.29     20.54 o 
  -8   5   4       18.63       22.90      7.31 o 
  -7   5   4       10.06        4.12      4.39 o 
  -6   5   4      115.46      100.25     11.41 o 
  -5   5   4      240.19      240.82     12.35 o 
  -4   5   4       89.10      102.57      6.55 o 
  -3   5   4       10.12        6.10      3.36 o 
  -2   5   4      473.26      479.98     14.07 o 
  -1   5   4     2319.64     2434.22     20.60 o 
   0   5   4     6695.04     7012.47     40.61 o 
   1   5   4     1099.22     1082.34     12.69 o 
   2   5   4        7.98       13.04      7.92 o 
   3   5   4      465.27      456.55      9.75 o 
   4   5   4      965.77      942.89     17.42 o 
   5   5   4     1047.74     1058.28     42.79 o 
   6   5   4        0.57        4.93      5.60 o 
   7   5   4        1.47       11.03      6.19 o 
   8   5   4       86.02       93.67     12.00 o 
 -10   6   4      154.51      165.20     15.30 o 
  -9   6   4        4.84       13.29      8.09 o 
  -8   6   4       56.25       53.69      9.22 o 
  -7   6   4      144.39      130.64     11.69 o 
  -6   6   4       11.32       10.88      7.12 o 
  -5   6   4      142.50      151.16      8.29 o 
  -4   6   4       16.67        9.83      3.63 o 
  -3   6   4      296.23      288.40     10.31 o 
  -2   6   4        8.25        4.69      2.76 o 
  -1   6   4       95.64      111.45      5.10 o 
   0   6   4     2552.93     2416.84     20.69 o 
   1   6   4       27.60       53.19      4.40 o 
   2   6   4     1166.91     1061.37     14.19 o 
   3   6   4      536.96      531.81     12.22 o 
   4   6   4     1592.32     1599.42     31.42 o 
   5   6   4      446.77      409.85     15.95 o 
   6   6   4        2.71       -3.43      5.23 o 
   7   6   4       16.67       14.83      6.80 o 
   8   6   4       39.95       33.25      9.17 o 
 -10   7   4        3.98       -0.73      8.62 o 
  -9   7   4        0.84        6.70     16.72 o 
  -8   7   4       25.41       31.64      8.43 o 
  -7   7   4      419.00      439.07     18.59 o 
  -6   7   4       82.37       87.81     10.14 o 
  -5   7   4       53.70       64.95      6.17 o 
  -4   7   4      535.58      553.05     13.12 o 
  -3   7   4      483.93      474.08     11.10 o 
  -2   7   4     2787.64     2764.11     27.75 o 
  -1   7   4     2394.12     2584.15     22.15 o 
   0   7   4     1339.42     1387.65     15.57 o 
   1   7   4     2869.62     2800.20     31.04 o 
   2   7   4      900.61      938.91     15.25 o 
   3   7   4     1016.57      937.95     19.36 o 
   4   7   4       39.09       47.58      5.58 o 
   5   7   4       74.25       67.95      8.51 o 
   6   7   4       43.06       45.70      8.18 o 
   7   7   4      380.61      423.68     18.09 o 
   8   7   4       15.23       35.67     12.85 o 
  -9   8   4      163.40      165.53     15.42 o 
  -8   8   4      337.99      334.56     18.57 o 
  -7   8   4        7.14        3.92      6.55 o 
  -6   8   4       74.07       83.84      9.96 o 
  -5   8   4      166.79      171.08      8.79 o 
  -4   8   4      552.99      549.34     13.25 o 
  -3   8   4       12.77       10.02      2.98 o 
  -2   8   4     1677.43     1631.63     21.12 o 
  -1   8   4      132.52      109.68      5.34 o 
   0   8   4     6355.06     6667.21     49.30 o 
   1   8   4      193.37      267.92      7.50 o 
   2   8   4      261.26      295.04      9.25 o 
   3   8   4       85.43       78.87      8.24 o 
   4   8   4     1272.76     1268.37     20.80 o 
   5   8   4      147.86      151.54     12.37 o 
   6   8   4      313.30      296.74     20.23 o 
   7   8   4       20.67       21.52      7.63 o 
   8   8   4      138.51      156.76     19.74 o 
  -9   9   4       36.97       30.95      9.96 o 
  -8   9   4       99.09      102.79     14.84 o 
  -7   9   4       40.47       46.94      8.89 o 
  -6   9   4      936.23      955.64     25.31 o 
  -5   9   4     2161.00     1939.77     26.42 o 
  -4   9   4      402.11      425.85     10.94 o 
  -3   9   4      845.79      745.92     19.28 o 
  -2   9   4       11.84       14.24      3.83 o 
  -1   9   4      306.45      299.41      7.97 o 
   0   9   4      395.12      379.64      8.83 o 
   1   9   4      976.04      911.66     13.51 o 
   2   9   4      637.78      620.13     13.11 o 
   3   9   4       79.49       99.92     10.20 o 
   4   9   4        3.71        3.90      4.45 o 
   5   9   4       33.78       26.48      8.23 o 
   6   9   4        0.57       -7.90      5.27 o 
   7   9   4      205.77      232.05     21.12 o 
   8   9   4      115.82      123.58     18.28 o 
  -9  10   4       28.39       35.45     15.72 o 
  -8  10   4      400.01      444.89     20.81 o 
  -7  10   4       31.18       33.10      7.07 o 
  -6  10   4     1243.90     1259.34     29.48 o 
  -5  10   4      131.06      144.89     11.48 o 
  -4  10   4       11.93        7.86      3.72 o 
  -3  10   4      157.44      161.41      7.54 o 
  -2  10   4     5835.08     5722.66     41.11 o 
  -1  10   4       42.29       53.98      4.56 o 
   0  10   4     1055.24     1086.58     15.00 o 
   1  10   4      552.06      532.84     10.80 o 
   2  10   4      184.36      217.85     11.29 o 
   3  10   4      355.26      378.49     17.74 o 
   4  10   4       48.54       53.98      8.09 o 
   5  10   4       14.47       11.82      6.14 o 
   6  10   4      580.81      587.76     27.58 o 
   7  10   4        1.34        4.60      9.57 o 
   8  10   4       27.24       29.69     12.55 o 
  -9  11   4      197.37      204.86     17.30 o 
  -8  11   4       11.09       23.92     11.19 o 
  -7  11   4       34.87       35.56      9.42 o 
  -6  11   4      106.36      109.14      9.93 o 
  -5  11   4     1288.64     1289.65     28.63 o 
  -4  11   4       28.13       36.47      6.31 o 
  -3  11   4      840.30      871.02     15.45 o 
  -2  11   4      409.33      410.35     10.66 o 
  -1  11   4     2250.69     2263.56     26.72 o 
   0  11   4      461.69      431.23     10.08 o 
   1  11   4     1916.48     1879.16     30.21 o 
   2  11   4       86.53      106.21      9.13 o 
   3  11   4      662.37      672.19     19.02 o 
   4  11   4        0.18       10.03      8.45 o 
   5  11   4      549.19      583.67     51.58 o 
   6  11   4       61.46       76.53     16.19 o 
   7  11   4       59.69       39.95     13.62 o 
  -9  12   4       43.35       39.95     15.25 o 
  -8  12   4      327.06      332.45     19.53 o 
  -7  12   4        0.07       -1.56      5.64 o 
  -6  12   4       47.71       30.25      7.39 o 
  -5  12   4      700.70      635.19     18.16 o 
  -4  12   4      148.13      166.07     19.01 o 
  -3  12   4      176.66      169.47      9.18 o 
  -2  12   4     3403.86     3316.17     31.01 o 
  -1  12   4      654.83      666.35     14.95 o 
   0  12   4      123.81      125.37      6.73 o 
   1  12   4      335.99      361.44     10.51 o 
   2  12   4      973.58      936.73     31.70 o 
   3  12   4       13.53       17.52      6.27 o 
   4  12   4      717.24      720.25     21.14 o 
   5  12   4       93.51      110.29     14.81 o 
   6  12   4      274.27      250.67     35.33 o 
   7  12   4       60.71       66.24     16.03 o 
  -8  13   4      246.74      243.48     24.33 o 
  -7  13   4       60.66       21.67     10.76 o 
  -6  13   4      405.18      439.89     22.74 o 
  -5  13   4      232.20      270.65     13.63 o 
  -4  13   4      295.54      281.80     12.97 o 
  -3  13   4      114.36      135.73      9.39 o 
  -2  13   4      418.27      424.59     13.09 o 
  -1  13   4      251.31      257.13     10.44 o 
   0  13   4      393.71      367.08     11.84 o 
   1  13   4     1236.11     1241.44     23.44 o 
   2  13   4       37.82       47.11      8.26 o 
   3  13   4      553.97      588.83     19.13 o 
   4  13   4       27.99       38.93      9.92 o 
   5  13   4      227.40      199.32     33.95 o 
   6  13   4      115.15       99.38     16.19 o 
   7  13   4       44.51       68.07     15.45 o 
  -8  14   4      153.96      135.29     20.08 o 
  -7  14   4      119.76      128.25     16.91 o 
  -6  14   4      148.50      159.75     12.01 o 
  -5  14   4       12.58       -2.84      5.52 o 
  -4  14   4      788.04      787.85     19.71 o 
  -3  14   4      562.77      574.42     17.19 o 
  -2  14   4      418.97      442.67     12.02 o 
  -1  14   4      128.21      126.16      8.55 o 
   0  14   4     1125.26     1128.84     20.30 o 
   1  14   4        1.28       -1.35      4.35 o 
   2  14   4      135.19      134.81     11.21 o 
   3  14   4        3.14        9.26      6.55 o 
   4  14   4      794.02      806.15     23.67 o 
   5  14   4        8.54       12.77      7.95 o 
   6  14   4      109.62       86.97     15.96 o 
   7  14   4       16.75       16.66     13.17 o 
  -8  15   4        0.39        0.67      7.23 o 
  -7  15   4      696.02      708.31     31.26 o 
  -6  15   4        0.60       -7.48      4.98 o 
  -5  15   4       24.77       34.25      7.15 o 
  -4  15   4      498.78      467.58     16.09 o 
  -3  15   4      632.41      598.94     17.04 o 
  -2  15   4       73.55       68.49      8.36 o 
  -1  15   4       97.82      100.46      8.31 o 
   0  15   4      166.69      163.17     11.81 o 
   1  15   4       23.37       27.27      7.49 o 
   2  15   4       14.10        7.20      6.95 o 
   3  15   4      298.62      295.35     28.33 o 
   4  15   4       12.70       11.02     11.17 o 
   5  15   4       13.72       11.46      7.62 o 
   6  15   4        2.04        6.24     10.59 o 
  -7  16   4        6.61        6.03     10.30 o 
  -6  16   4      179.99      188.40     13.39 o 
  -5  16   4        0.22       -2.69      5.48 o 
  -4  16   4      557.26      556.37     21.97 o 
  -3  16   4        7.62        5.79      5.46 o 
  -2  16   4        2.13       -1.76      4.74 o 
  -1  16   4       41.38       43.95      7.16 o 
   0  16   4      217.13      238.00     14.17 o 
   1  16   4      224.29      232.86     16.16 o 
   2  16   4       36.52       40.14     10.70 o 
   3  16   4      500.97      590.27     30.37 o 
   4  16   4      154.78      161.83     13.90 o 
   5  16   4       71.55       69.98     11.12 o 
   6  16   4      127.96       88.18     23.34 o 
  -7  17   4      100.76       82.83     11.15 o 
  -6  17   4       16.53        9.25      6.40 o 
  -5  17   4      384.38      387.58     19.23 o 
  -4  17   4      130.70      123.02     10.76 o 
  -3  17   4      177.21      186.02     11.74 o 
  -2  17   4       33.48       31.97      6.53 o 
  -1  17   4      757.85      775.90     31.06 o 
   0  17   4       15.59       10.38      7.29 o 
   1  17   4      238.12      275.99     15.61 o 
   2  17   4        0.84        1.53      8.81 o 
   3  17   4      134.57      186.25     19.95 o 
   4  17   4       16.07        5.21      7.72 o 
   5  17   4      212.34      191.55     26.41 o 
  -6  18   4      126.10      123.47     11.11 o 
  -5  18   4        2.53       -1.74      5.94 o 
  -4  18   4       63.37       62.27      8.86 o 
  -3  18   4        1.20        3.97      5.94 o 
  -2  18   4      319.32      331.93     16.94 o 
  -1  18   4        0.32        5.95      8.76 o 
   0  18   4      332.16      331.53     16.32 o 
   1  18   4      415.44      364.61     17.49 o 
   2  18   4      541.94      522.32     40.14 o 
   3  18   4       63.20      105.53     23.56 o 
   4  18   4       51.85       56.02     10.59 o 
   5  18   4       30.16       29.39     10.20 o 
  -6  19   4        9.58       -1.65      7.12 o 
  -5  19   4       23.00       18.54      7.34 o 
  -4  19   4       16.60       10.20      6.98 o 
  -3  19   4       17.76       22.05      6.81 o 
  -2  19   4       17.99       45.49     16.51 o 
  -1  19   4      589.09      632.80     27.44 o 
   0  19   4       41.87       32.38     12.51 o 
   1  19   4        5.33        2.67      7.68 o 
   2  19   4        0.00        7.25     10.04 o 
   3  19   4       63.00      119.40     17.03 o 
   4  19   4      124.29      100.46     30.09 o 
  -5  20   4        2.29        4.87      8.01 o 
  -4  20   4      693.63      657.87     20.84 o 
  -3  20   4      371.05      388.26     26.26 o 
  -2  20   4      242.07      232.09     20.92 o 
  -1  20   4       20.53       24.84     11.16 o 
   0  20   4      161.46      174.71     42.88 o 
   1  20   4      106.74      124.81     37.37 o 
   2  20   4      205.03      256.68     21.73 o 
   3  20   4       76.93      101.31     25.33 o 
   4  20   4       79.24       76.21     16.24 o 
  -4  21   4        6.74       12.15      7.33 o 
  -3  21   4      474.51      491.42     27.75 o 
  -2  21   4        6.83       15.44     11.82 o 
  -1  21   4      648.64      589.00     28.26 o 
   0  21   4        0.08       -9.02      9.78 o 
   1  21   4       84.45       89.83     22.31 o 
   2  21   4       17.64       36.38     13.64 o 
   3  21   4       56.19       76.00     26.21 o 
  -3  22   4      118.25      119.81     18.86 o 
  -2  22   4        2.03       -4.89     10.72 o 
  -1  22   4        2.46       -1.29     10.40 o 
   0  22   4      179.24      194.96     20.22 o 
   1  22   4        4.96       20.13     17.98 o 
   2  22   4       43.09       20.65     23.45 o 
  -9   0   5      511.11      650.22     37.17 o 
  -7   0   5      766.34      707.31     34.98 o 
  -5   0   5       15.76       29.20      9.13 o 
  -3   0   5     6823.97     7058.77    100.83 o 
  -1   0   5     1325.70     1390.18     37.32 o 
   1   0   5       81.13       86.79      8.47 o 
   3   0   5     1732.85     1679.88     32.75 o 
   5   0   5     1053.18     1044.75     29.41 o 
   7   0   5      107.82       86.62     18.25 o 
 -10   1   5       47.42       36.71     10.51 o 
  -9   1   5        0.33        1.22      6.52 o 
  -8   1   5      194.73      236.39     17.57 o 
  -7   1   5      182.09      171.55     14.55 o 
  -6   1   5     2869.88     2902.92     47.90 o 
  -5   1   5     2496.84     2459.18     41.39 o 
  -4   1   5       11.12        3.82      4.52 o 
  -3   1   5       85.04      105.79      9.06 o 
  -2   1   5      177.00      190.20     10.51 o 
  -1   1   5      159.19      137.74     11.53 o 
   0   1   5     2551.57     2546.21     36.78 o 
   1   1   5      215.35      216.88     10.04 o 
   2   1   5     1712.00     1761.63     22.45 o 
   3   1   5       39.41       40.70      5.47 o 
   4   1   5      988.05      993.22     19.04 o 
   5   1   5        4.63       12.89      4.89 o 
   6   1   5      490.44      525.63     16.17 o 
   7   1   5       83.96       63.22     10.46 o 
   8   1   5      324.62      329.16     36.32 o 
 -10   2   5       93.36       87.07     14.96 o 
  -9   2   5      165.30      164.46     29.45 o 
  -8   2   5      330.02      323.58     16.21 o 
  -7   2   5      503.53      522.71     21.39 o 
  -6   2   5      482.57      534.88     38.06 o 
  -5   2   5       40.56       39.99      7.81 o 
  -4   2   5      136.85      139.23     10.65 o 
  -3   2   5     1082.71     1036.91     23.69 o 
  -2   2   5     2690.40     2590.88     37.59 o 
  -1   2   5     1889.87     1925.79     31.40 o 
   0   2   5        9.07        9.82      5.60 o 
   1   2   5     1399.07     1383.79     18.95 o 
   2   2   5      300.51      297.36      9.70 o 
   3   2   5     2989.92     3091.82     32.39 o 
   4   2   5      269.82      284.45     10.84 o 
   5   2   5      328.07      348.25     17.93 o 
   6   2   5       46.45       31.47      7.49 o 
   7   2   5      125.45      100.04     11.47 o 
   8   2   5        0.35       19.19      9.50 o 
 -10   3   5       21.33       23.46     11.51 o 
  -9   3   5      148.76      175.13     18.22 o 
  -8   3   5      169.12      155.38     12.56 o 
  -7   3   5       44.11       39.07      7.37 o 
  -6   3   5       26.39       21.58      7.62 o 
  -5   3   5      420.47      422.62     17.07 o 
  -4   3   5     2913.34     3006.16     43.99 o 
  -3   3   5       22.34       25.77      5.73 o 
  -2   3   5     1422.38     1412.48     39.27 o 
  -1   3   5      237.30      244.07     16.67 o 
   0   3   5     1778.31     1494.10     18.34 o 
   1   3   5      453.42      433.35      9.14 o 
   2   3   5      736.20      678.00     11.49 o 
   3   3   5        5.74       14.14      4.40 o 
   4   3   5        3.23        6.08      4.45 o 
   5   3   5       57.08       53.44      6.97 o 
   6   3   5       67.21       69.14      9.74 o 
   7   3   5       19.72       19.20      7.58 o 
   8   3   5        2.93        3.81      7.09 o 
 -10   4   5        2.77        9.14     10.84 o 
  -9   4   5       25.77       27.76      8.93 o 
  -8   4   5       62.82       70.16      9.93 o 
  -7   4   5      284.93      295.68     14.13 o 
  -6   4   5        4.52        2.16      4.32 o 
  -5   4   5      724.66      734.25     18.82 o 
  -4   4   5      677.74      651.58     16.82 o 
  -3   4   5       49.07       46.65      5.85 o 
  -2   4   5      322.48      343.57     11.24 o 
  -1   4   5     4745.82     4454.85     41.79 o 
   0   4   5      693.09      730.74     11.50 o 
   1   4   5        2.90        8.86      2.69 o 
   2   4   5       65.06       66.07      4.82 o 
   3   4   5     2723.87     2732.43     30.36 o 
   4   4   5      346.20      373.47     15.42 o 
   5   4   5      174.73      159.77     16.67 o 
   6   4   5       10.34        9.04      7.55 o 
   7   4   5       99.50      123.43     12.24 o 
   8   4   5       40.45       31.75      9.15 o 
 -10   5   5      107.31      128.02     14.44 o 
  -9   5   5       17.35        2.72      7.16 o 
  -8   5   5     1104.71     1149.98     29.57 o 
  -7   5   5       79.23       64.62      7.63 o 
  -6   5   5      513.10      543.98     17.39 o 
  -5   5   5     1171.44     1183.29     23.97 o 
  -4   5   5      387.56      384.28     13.32 o 
  -3   5   5       51.20       66.38      6.83 o 
  -2   5   5       35.36       44.22      5.73 o 
  -1   5   5       15.80       11.69      3.14 o 
   0   5   5     1352.87     1329.82     17.06 o 
   1   5   5       37.38       33.77      3.58 o 
   2   5   5     1997.43     2064.38     21.34 o 
   3   5   5      625.08      585.09     14.34 o 
   4   5   5      634.90      638.35     15.53 o 
   5   5   5       50.28       29.64      7.28 o 
   6   5   5      138.88      157.46     12.38 o 
   7   5   5       12.20       21.34      7.88 o 
   8   5   5      132.98      141.60     13.94 o 
 -10   6   5        6.43        1.33     10.35 o 
  -9   6   5      634.54      695.72     24.74 o 
  -8   6   5      191.92      186.53     14.87 o 
  -7   6   5      508.42      541.93     23.71 o 
  -6   6   5        2.44        2.98      4.29 o 
  -5   6   5      475.20      473.76     15.47 o 
  -4   6   5      309.51      277.35     11.66 o 
  -3   6   5     1468.01     1475.96     45.25 o 
  -2   6   5      733.02      799.55     15.14 o 
  -1   6   5       90.14      107.46      5.61 o 
   0   6   5     1505.57     1484.65     17.04 o 
   1   6   5      251.32      248.59     11.37 o 
   2   6   5     1320.44     1339.83     19.28 o 
   3   6   5      154.73      154.82     10.97 o 
   4   6   5       19.41       36.06      7.03 o 
   5   6   5      258.42      272.49     25.43 o 
   6   6   5        0.90        1.37      5.86 o 
   7   6   5      145.48      136.09     13.29 o 
   8   6   5        0.03        7.55      7.79 o 
  -9   7   5       28.28       28.97      9.17 o 
  -8   7   5      199.07      197.01     15.28 o 
  -7   7   5        0.07        2.85      5.71 o 
  -6   7   5     1058.87     1045.38     20.95 o 
  -5   7   5      117.62      122.54      8.55 o 
  -4   7   5        8.87        7.76      4.48 o 
  -3   7   5        9.91        6.74      4.46 o 
  -2   7   5     2449.45     2481.41     27.85 o 
  -1   7   5      915.97      950.27     13.98 o 
   0   7   5      180.47      194.24      7.89 o 
   1   7   5      252.16      271.18      7.85 o 
   2   7   5       12.92       14.26      4.09 o 
   3   7   5       49.66       61.62      5.39 o 
   4   7   5      565.40      585.55     18.08 o 
   5   7   5      421.76      395.75     21.36 o 
   6   7   5        7.43        9.74      6.45 o 
   7   7   5      100.87       94.63     11.79 o 
   8   7   5      298.60      316.68     19.08 o 
  -9   8   5       94.16       91.32     12.72 o 
  -8   8   5       26.75       14.81      7.33 o 
  -7   8   5      227.33      254.11     15.80 o 
  -6   8   5      156.01      155.90     12.33 o 
  -5   8   5      420.27      403.83     12.86 o 
  -4   8   5      268.00      309.00     12.42 o 
  -3   8   5      959.74      961.75     17.78 o 
  -2   8   5     1843.48     1786.27     23.71 o 
  -1   8   5      371.60      394.91     10.26 o 
   0   8   5      221.04      194.28      7.16 o 
   1   8   5     4496.88     4546.59     41.86 o 
   2   8   5      519.72      586.04     18.93 o 
   3   8   5      437.39      425.05     14.58 o 
   4   8   5      331.59      300.49     13.88 o 
   5   8   5      109.39      130.97     11.43 o 
   6   8   5      139.73      139.52     20.55 o 
   7   8   5       82.41      118.02     15.61 o 
  -9   9   5       31.15       11.79      9.11 o 
  -8   9   5       43.24       48.21     10.13 o 
  -7   9   5      282.44      301.04     17.46 o 
  -6   9   5        2.16        3.59      5.45 o 
  -5   9   5      627.72      617.55     15.82 o 
  -4   9   5      599.28      570.47     16.44 o 
  -3   9   5      289.88      266.52     10.13 o 
  -2   9   5     5786.56     5897.57     48.03 o 
  -1   9   5      176.48      176.54      9.36 o 
   0   9   5     1405.87     1409.87     17.71 o 
   1   9   5      113.53      143.11      7.84 o 
   2   9   5      489.04      511.66     12.88 o 
   3   9   5      123.82      115.89     14.52 o 
   4   9   5      603.42      580.89     39.06 o 
   5   9   5        0.76       11.33      6.41 o 
   6   9   5        9.91       12.50      6.81 o 
   7   9   5        1.28       16.63     10.47 o 
  -9  10   5       14.94        5.79      8.42 o 
  -8  10   5        0.40        0.16      7.16 o 
  -7  10   5       35.56       61.27     10.06 o 
  -6  10   5      197.34      231.88     15.05 o 
  -5  10   5      679.15      642.68     20.68 o 
  -4  10   5      527.70      567.70     14.81 o 
  -3  10   5      211.31      223.89     10.02 o 
  -2  10   5      248.67      274.81     10.56 o 
  -1  10   5     4055.61     3953.48     32.12 o 
   0  10   5      593.68      566.13     11.66 o 
   1  10   5     1025.13      991.22     17.59 o 
   2  10   5      113.55      112.22      9.41 o 
   3  10   5        6.36        0.21      4.90 o 
   4  10   5      145.44      129.56     14.58 o 
   5  10   5       11.14        9.74      7.06 o 
   6  10   5       73.62       78.15     11.23 o 
   7  10   5      207.30      224.72     22.17 o 
  -9  11   5        2.82       -4.62      8.10 o 
  -8  11   5      608.90      662.28     25.10 o 
  -7  11   5       17.30       37.77      8.91 o 
  -6  11   5       59.65       77.77     10.49 o 
  -5  11   5      120.30      124.99     20.69 o 
  -4  11   5     1124.33     1110.22     18.89 o 
  -3  11   5      194.02      191.35      9.91 o 
  -2  11   5      808.05      784.02     16.74 o 
  -1  11   5      993.42      972.15     18.28 o 
   0  11   5       35.45       27.78      4.44 o 
   1  11   5        0.19        1.98      3.97 o 
   2  11   5     1147.06     1157.98     24.24 o 
   3  11   5        3.37        9.38      5.81 o 
   4  11   5      440.25      493.70     23.05 o 
   5  11   5       62.25       61.30     13.06 o 
   6  11   5      290.52      259.40     22.05 o 
   7  11   5        4.63        7.05     10.88 o 
  -8  12   5        0.01        8.98      8.00 o 
  -7  12   5      566.56      629.56     23.72 o 
  -6  12   5       40.49       40.07      8.99 o 
  -5  12   5      851.74      822.41     23.93 o 
  -4  12   5      111.20      130.03      9.84 o 
  -3  12   5       46.22       35.38      6.16 o 
  -2  12   5      119.47      125.27      8.89 o 
  -1  12   5      376.93      351.14     11.89 o 
   0  12   5      188.43      187.11      8.23 o 
   1  12   5      372.83      386.74     14.34 o 
   2  12   5        2.43        6.22      5.99 o 
   3  12   5      775.34      729.15     21.01 o 
   4  12   5       16.62       15.43     12.40 o 
   5  12   5      213.70      154.05     17.32 o 
   6  12   5        0.84        8.27     17.51 o 
   7  12   5      165.33      201.94     21.82 o 
  -8  13   5      109.65      115.21     14.17 o 
  -7  13   5      162.31      164.16     15.21 o 
  -6  13   5      179.23      156.08     13.83 o 
  -5  13   5      104.24      105.88     11.49 o 
  -4  13   5      998.12      986.48     26.74 o 
  -3  13   5       67.64       74.22      8.29 o 
  -2  13   5      955.25      960.37     19.86 o 
  -1  13   5      423.37      399.60     14.54 o 
   0  13   5        2.31        3.42      4.50 o 
   1  13   5      603.07      577.27     17.50 o 
   2  13   5       38.22       38.06      7.80 o 
   3  13   5       61.90       50.52      8.83 o 
   4  13   5      198.86      197.12     13.80 o 
   5  13   5       15.19        4.39     11.08 o 
   6  13   5      211.97      188.84     20.28 o 
  -8  14   5       17.27        1.21      8.04 o 
  -7  14   5      191.70      207.05     16.51 o 
  -6  14   5       12.32       13.59      7.31 o 
  -5  14   5      137.04      142.30     11.46 o 
  -4  14   5      621.87      610.78     18.10 o 
  -3  14   5     1493.26     1451.39     30.18 o 
  -2  14   5        3.18        9.82      5.42 o 
  -1  14   5        4.14        1.40      5.38 o 
   0  14   5       43.05       41.72      7.81 o 
   1  14   5      336.51      409.16     19.89 o 
   2  14   5       59.17       71.03     10.15 o 
   3  14   5       12.69       13.76      6.91 o 
   4  14   5        0.02        6.18      6.99 o 
   5  14   5      350.79      329.34     23.56 o 
   6  14   5        4.03        6.32     10.55 o 
  -7  15   5       30.48       19.92      9.11 o 
  -6  15   5      304.43      351.26     19.35 o 
  -5  15   5       43.89       45.09      8.19 o 
  -4  15   5      408.47      428.43     18.82 o 
  -3  15   5       25.26       27.93     13.00 o 
  -2  15   5      950.58     1002.51     21.01 o 
  -1  15   5      692.24      721.35     17.79 o 
   0  15   5       70.02       58.40      8.93 o 
   1  15   5       78.28       67.64     11.89 o 
   2  15   5      371.56      464.42     18.03 o 
   3  15   5       15.46       25.28      8.47 o 
   4  15   5      303.50      346.33     38.00 o 
   5  15   5        6.70       19.19     10.52 o 
   6  15   5        3.64       -6.02     10.67 o 
  -7  16   5       81.64       62.01     11.83 o 
  -6  16   5        0.32        4.66      8.40 o 
  -5  16   5      220.95      211.27     13.54 o 
  -4  16   5       35.34       24.58      7.00 o 
  -3  16   5     1023.00      967.79     26.03 o 
  -2  16   5        2.95        9.85      7.05 o 
  -1  16   5      337.56      388.44     16.61 o 
   0  16   5      121.47      130.87     13.87 o 
   1  16   5      117.80      147.98     15.86 o 
   2  16   5      242.52      302.06     35.08 o 
   3  16   5       70.41       79.04     10.80 o 
   4  16   5        5.01        8.15      8.33 o 
   5  16   5      101.12      116.97     18.02 o 
  -6  17   5      143.87      126.80     14.09 o 
  -5  17   5       18.81       15.17      7.06 o 
  -4  17   5      420.84      424.15     23.73 o 
  -3  17   5      345.63      319.06     17.27 o 
  -2  17   5       90.33       90.80     15.20 o 
  -1  17   5        0.02       11.48      7.25 o 
   0  17   5      104.99      109.56     11.87 o 
   1  17   5        0.77        6.47     14.25 o 
   2  17   5       24.43       36.68     11.62 o 
   3  17   5        3.77       16.89     17.37 o 
   4  17   5      156.35      144.22     23.05 o 
   5  17   5      137.47      136.52     18.18 o 
  -6  18   5        0.12        9.32      7.62 o 
  -5  18   5      122.75      116.67     11.67 o 
  -4  18   5        6.25       16.47      6.76 o 
  -3  18   5        1.71       -8.52      6.46 o 
  -2  18   5       87.15      104.03     15.75 o 
  -1  18   5      475.24      496.77     24.71 o 
   0  18   5       19.38        5.26      8.13 o 
   1  18   5       19.86       21.82     10.67 o 
   2  18   5      188.20      244.34     20.89 o 
   3  18   5      412.96      464.11     25.76 o 
   4  18   5       17.34       31.98     13.08 o 
  -5  19   5       52.16       65.81     10.03 o 
  -4  19   5      278.31      271.75     16.16 o 
  -3  19   5        2.05        7.16      7.65 o 
  -2  19   5       10.00        3.45     10.44 o 
  -1  19   5        0.50       17.48     11.37 o 
   0  19   5      244.73      233.00     15.99 o 
   1  19   5       18.41       32.24     12.08 o 
   2  19   5      200.93      209.39     20.40 o 
   3  19   5        0.79        4.57     11.05 o 
  -4  20   5        0.56       -1.17      6.79 o 
  -3  20   5      236.16      229.87     21.46 o 
  -2  20   5       98.59       75.61     14.87 o 
  -1  20   5      173.34      147.75     18.18 o 
   0  20   5       18.54       -6.34     13.91 o 
   1  20   5       15.82        6.58     10.85 o 
   2  20   5      107.07      113.65     27.68 o 
   3  20   5      230.84      264.47     23.42 o 
  -3  21   5       98.58       99.04     16.99 o 
  -2  21   5       64.26       72.10     15.63 o 
  -1  21   5        0.98        5.13     11.38 o 
   0  21   5      277.01      260.88     32.11 o 
   1  21   5        6.54       -8.40     14.37 o 
  -1  22   5       66.26       54.98     22.57 o 
 -10   0   6      104.60       91.98     21.86 o 
  -8   0   6      658.49      631.22     36.53 o 
  -6   0   6      808.10      792.80     36.04 o 
  -4   0   6       38.50       48.42     11.43 o 
  -2   0   6     7818.73     7601.43    110.56 o 
   0   0   6      239.45      232.35     18.46 o 
   2   0   6      348.84      357.86     16.22 o 
   4   0   6      457.27      450.42     19.88 o 
   6   0   6      728.27      799.55     29.15 o 
 -10   1   6       58.92       30.76     21.43 o 
  -9   1   6      209.54      238.53     15.97 o 
  -8   1   6       26.59       25.55      9.21 o 
  -7   1   6       49.20       71.09     14.58 o 
  -6   1   6     1553.22     1548.47     35.49 o 
  -5   1   6     2310.74     2278.87     41.61 o 
  -4   1   6       94.86       99.60     10.20 o 
  -3   1   6      974.80      988.38     24.89 o 
  -2   1   6      190.80      188.95     13.11 o 
  -1   1   6      682.79      633.43     27.68 o 
   0   1   6        2.72        5.71      4.27 o 
   1   1   6     1150.18     1124.23     18.63 o 
   2   1   6        8.03        3.43      4.11 o 
   3   1   6        3.01        1.36      4.14 o 
   4   1   6       38.26       30.27      5.92 o 
   5   1   6      414.43      416.97     14.43 o 
   6   1   6      105.86      102.26      9.96 o 
   7   1   6       53.66       49.94      9.35 o 
 -10   2   6       43.59       39.08     20.18 o 
  -9   2   6       82.28       96.40     13.53 o 
  -8   2   6      166.72      167.15     13.24 o 
  -7   2   6       41.67       32.22      8.68 o 
  -6   2   6      256.93      285.24     16.19 o 
  -5   2   6       37.31       41.04      9.17 o 
  -4   2   6      210.54      229.06     14.02 o 
  -3   2   6      326.23      361.34     15.37 o 
  -2   2   6      498.83      450.77     16.89 o 
  -1   2   6     1938.48     2003.90     72.62 o 
   0   2   6     1730.32     1651.95     28.37 o 
   1   2   6       31.20       25.50      4.93 o 
   2   2   6      646.43      630.35     14.81 o 
   3   2   6      935.66      943.45     22.59 o 
   4   2   6      438.52      479.76     14.59 o 
   5   2   6        0.94        7.22      5.00 o 
   6   2   6      447.63      443.46     22.53 o 
   7   2   6        2.07        4.78      7.47 o 
  -9   3   6      258.13      235.84     21.45 o 
  -8   3   6      253.23      223.24     14.96 o 
  -7   3   6      223.96      234.99     14.20 o 
  -6   3   6      528.10      549.55     27.07 o 
  -5   3   6       12.81        9.81      7.38 o 
  -4   3   6      215.09      217.90     19.12 o 
  -3   3   6     1711.16     1655.21     32.68 o 
  -2   3   6        3.25        2.50      4.54 o 
  -1   3   6      316.24      295.86     14.06 o 
   0   3   6       18.98       32.45      6.85 o 
   1   3   6     1917.53     1884.31     28.42 o 
   2   3   6       29.17       32.27      9.99 o 
   3   3   6     1569.46     1587.23     24.37 o 
   4   3   6      580.01      607.79     24.67 o 
   5   3   6       34.74       38.67      6.65 o 
   6   3   6       94.42       95.40     14.40 o 
   7   3   6      137.25      126.09     12.98 o 
  -9   4   6        8.64        7.47     10.34 o 
  -8   4   6      252.40      274.77     30.37 o 
  -7   4   6        2.48        1.66      5.70 o 
  -6   4   6      164.63      185.10     12.34 o 
  -5   4   6        0.12        2.03      4.41 o 
  -4   4   6      651.21      651.24     31.97 o 
  -3   4   6      127.93      144.16     19.16 o 
  -2   4   6       24.91       18.55      4.89 o 
  -1   4   6      836.29      885.41     18.44 o 
   0   4   6     2871.48     2842.42     28.72 o 
   1   4   6       17.69       31.57      6.05 o 
   2   4   6     1197.99     1136.59     19.78 o 
   3   4   6       29.13       49.04      6.64 o 
   4   4   6      136.20      153.97      9.87 o 
   5   4   6        5.18        1.04      5.85 o 
   6   4   6      110.48      136.10     18.58 o 
   7   4   6        9.37       18.83      8.00 o 
  -9   5   6       60.72       57.92     13.88 o 
  -8   5   6       54.68       37.45     13.72 o 
  -7   5   6      273.97      300.06     37.57 o 
  -6   5   6      334.41      335.01     15.18 o 
  -5   5   6      632.18      636.74     18.76 o 
  -4   5   6      794.91      808.66     20.14 o 
  -3   5   6     1994.61     1995.31     30.32 o 
  -2   5   6        9.42        6.06      4.82 o 
  -1   5   6      505.23      498.58     14.45 o 
   0   5   6      375.27      397.16     10.62 o 
   1   5   6      808.28      832.90     15.79 o 
   2   5   6      244.77      260.27     12.28 o 
   3   5   6      785.46      747.01     16.99 o 
   4   5   6      649.82      599.52     16.16 o 
   5   5   6       27.74       27.20      7.89 o 
   6   5   6        0.00       -0.80      7.35 o 
   7   5   6      211.61      229.94     16.47 o 
  -9   6   6        1.41       16.26     17.34 o 
  -8   6   6      229.82      271.03     21.92 o 
  -7   6   6       73.70       76.56      9.59 o 
  -6   6   6      605.78      630.55     19.61 o 
  -5   6   6      230.76      247.10     13.08 o 
  -4   6   6     1282.53     1206.52     24.60 o 
  -3   6   6       10.07       10.19      4.84 o 
  -2   6   6     3371.90     3433.27     39.99 o 
  -1   6   6     1899.67     1847.33     21.13 o 
   0   6   6      302.71      373.01      9.60 o 
   1   6   6     1215.59     1243.20     19.63 o 
   2   6   6      789.03      794.88     15.99 o 
   3   6   6        4.04        7.82      4.92 o 
   4   6   6       22.54       29.38      7.16 o 
   5   6   6      112.83      100.58     11.00 o 
   6   6   6       34.06       26.90      8.18 o 
   7   6   6       35.71       30.63      9.23 o 
  -9   7   6      231.89      247.04     22.95 o 
  -8   7   6       58.09       60.93     13.07 o 
  -7   7   6      214.20      203.71     18.70 o 
  -6   7   6      480.18      460.11     26.96 o 
  -5   7   6     1394.22     1373.22     27.59 o 
  -4   7   6       15.16       19.24      5.95 o 
  -3   7   6       22.40       29.03      5.99 o 
  -2   7   6      504.16      498.90     15.23 o 
  -1   7   6     2220.39     2186.75     23.32 o 
   0   7   6        0.01        3.26      3.33 o 
   1   7   6     1036.30     1030.80     18.16 o 
   2   7   6      169.80      181.04      9.32 o 
   3   7   6       17.48        2.58      5.77 o 
   4   7   6       20.63        3.91      5.75 o 
   5   7   6       69.19       69.40      9.75 o 
   6   7   6       21.81       26.52      8.50 o 
   7   7   6       76.03       85.84     11.81 o 
  -9   8   6       79.22      126.52     18.23 o 
  -8   8   6      168.43      166.91     18.81 o 
  -7   8   6       88.66      106.20     15.30 o 
  -6   8   6       66.79       83.78      9.60 o 
  -5   8   6       83.92       73.82      8.91 o 
  -4   8   6       23.76       10.27      5.50 o 
  -3   8   6        0.53       -4.27      5.28 o 
  -2   8   6     1172.93     1143.12     19.99 o 
  -1   8   6      332.82      323.04      9.94 o 
   0   8   6        2.16        4.89      3.61 o 
   1   8   6        0.78        2.26      5.77 o 
   2   8   6     1570.13     1574.24     31.68 o 
   3   8   6       68.61       67.05     11.44 o 
   4   8   6       56.92       70.38     10.94 o 
   5   8   6       88.51       69.31      9.78 o 
   6   8   6      258.22      262.67     16.44 o 
   7   8   6        0.00        1.55      7.43 o 
  -9   9   6      285.79      297.75     51.19 o 
  -8   9   6       97.07      103.39     15.93 o 
  -7   9   6      387.56      380.56     43.50 o 
  -6   9   6      219.34      260.23     19.79 o 
  -5   9   6       14.48       20.81      6.55 o 
  -4   9   6      381.35      395.54     15.15 o 
  -3   9   6       80.53       71.29      8.26 o 
  -2   9   6       64.13       72.57      6.80 o 
  -1   9   6      919.47      959.57     15.67 o 
   0   9   6      256.03      283.76      9.18 o 
   1   9   6     1052.91     1005.50     18.58 o 
   2   9   6      290.09      274.50     11.08 o 
   3   9   6      319.58      377.18     19.74 o 
   4   9   6       17.24       23.87     10.25 o 
   5   9   6      438.07      454.30     18.34 o 
   6   9   6        9.83       19.76      7.75 o 
   7   9   6       46.06       39.32     14.72 o 
  -8  10   6       70.46       82.30     12.30 o 
  -7  10   6        0.37        7.76      8.80 o 
  -6  10   6       64.25       55.52     11.89 o 
  -5  10   6       36.27       21.63      9.29 o 
  -4  10   6      632.77      677.04     28.82 o 
  -3  10   6       29.50       27.43      6.04 o 
  -2  10   6      272.26      272.77     11.39 o 
  -1  10   6      114.80      113.82      8.04 o 
   0  10   6      806.29      851.08     17.22 o 
   1  10   6      443.53      440.38     12.88 o 
   2  10   6      324.68      334.51     14.22 o 
   3  10   6        1.79       -7.53      6.45 o 
   4  10   6      416.01      386.41     46.93 o 
   5  10   6        3.46        8.25      9.08 o 
   6  10   6       19.85        9.92      7.64 o 
  -8  11   6        1.18       -1.86      7.85 o 
  -7  11   6      523.73      513.69     24.85 o 
  -6  11   6       56.84       73.61     19.12 o 
  -5  11   6        4.94        6.45      8.14 o 
  -4  11   6       26.15       22.58      6.72 o 
  -3  11   6      578.53      566.68     15.63 o 
  -2  11   6      396.99      410.86     14.04 o 
  -1  11   6        3.44        3.85      4.81 o 
   0  11   6      211.87      206.53     10.47 o 
   1  11   6       48.46       40.07      6.07 o 
   2  11   6      238.83      256.43     13.52 o 
   3  11   6      154.12      139.14     14.71 o 
   4  11   6       18.38       21.95      9.51 o 
   5  11   6      147.93      128.97     16.67 o 
   6  11   6       33.19       30.90     12.16 o 
  -8  12   6       34.17       23.73      9.15 o 
  -7  12   6       34.27       22.31      9.44 o 
  -6  12   6      100.50       81.40     14.32 o 
  -5  12   6       79.32       62.16     19.98 o 
  -4  12   6     2376.47     2482.53     46.39 o 
  -3  12   6      517.25      520.43     15.48 o 
  -2  12   6        3.24        2.65      5.04 o 
  -1  12   6      103.25      101.72      8.29 o 
   0  12   6      162.96      148.75     10.82 o 
   1  12   6       56.82       67.34     10.18 o 
   2  12   6      193.16      187.14     12.86 o 
   3  12   6        9.24        2.41      7.76 o 
   4  12   6      199.30      201.95     18.20 o 
   5  12   6      102.81       93.58     15.28 o 
   6  12   6       32.94       29.75     12.84 o 
  -8  13   6      223.82      222.23     21.20 o 
  -7  13   6      250.51      271.43     25.88 o 
  -6  13   6      153.27      168.37     18.53 o 
  -5  13   6      650.45      679.55     28.26 o 
  -4  13   6      101.49       79.08     17.57 o 
  -3  13   6      607.20      591.94     22.62 o 
  -2  13   6      280.06      309.49     12.52 o 
  -1  13   6      253.67      255.90     12.01 o 
   0  13   6      112.07       99.47      9.92 o 
   1  13   6      213.38      247.74     13.89 o 
   2  13   6       10.92       20.87      7.21 o 
   3  13   6       62.95       50.48      9.02 o 
   4  13   6        1.71       12.71      9.12 o 
   5  13   6       67.21       54.62     13.84 o 
  -7  14   6      113.70      126.55     14.36 o 
  -6  14   6       99.09      106.08     12.87 o 
  -5  14   6      193.37      156.07     17.07 o 
  -4  14   6      681.34      725.38     30.04 o 
  -3  14   6      262.77      266.71     16.38 o 
  -2  14   6      501.73      479.56     15.29 o 
  -1  14   6      123.89      133.44      9.71 o 
   0  14   6       86.96       79.44     12.01 o 
   1  14   6       42.80       43.56     23.12 o 
   2  14   6      306.92      384.18     22.20 o 
   3  14   6      154.03      132.41     12.34 o 
   4  14   6      202.64      165.45     17.36 o 
   5  14   6        1.15        0.78      9.51 o 
  -7  15   6       12.41       15.44      9.29 o 
  -6  15   6       12.46       -0.12      7.72 o 
  -5  15   6      325.52      299.20     21.83 o 
  -4  15   6       74.19       56.78     10.28 o 
  -3  15   6      166.85      179.50     13.84 o 
  -2  15   6       64.34       58.35      7.98 o 
  -1  15   6      245.63      300.90     16.21 o 
   0  15   6       36.26       47.08     11.02 o 
   1  15   6      198.10      200.75     17.38 o 
   2  15   6       15.10       23.28     10.02 o 
   3  15   6      265.54      250.60     15.87 o 
   4  15   6        2.16       -0.82     18.75 o 
  -6  16   6      345.04      305.12     39.62 o 
  -5  16   6       10.18       14.67      8.22 o 
  -4  16   6      135.14      132.00     13.43 o 
  -3  16   6        2.12        3.77      7.20 o 
  -2  16   6      349.50      368.92     22.18 o 
  -1  16   6       10.50       12.84      7.26 o 
   0  16   6      345.70      361.97     20.78 o 
   1  16   6      149.87      184.34     18.28 o 
   2  16   6      427.80      434.43     26.92 o 
   3  16   6       91.87      108.53     12.58 o 
   4  16   6       89.77       96.51     23.40 o 
  -6  17   6        1.56       -5.42      7.24 o 
  -5  17   6      221.67      225.02     21.15 o 
  -4  17   6       90.88      102.88     16.85 o 
  -3  17   6      424.85      402.67     28.10 o 
  -2  17   6      155.80      155.60     17.15 o 
  -1  17   6      140.44      138.82     14.59 o 
   0  17   6       18.95       25.70     10.66 o 
   1  17   6        8.34      -11.92      8.78 o 
   2  17   6        0.11       -1.14      9.38 o 
   3  17   6      162.89      133.37     17.47 o 
   4  17   6       33.82       38.56     12.33 o 
  -5  18   6        3.43        1.44      8.03 o 
  -4  18   6      351.09      337.29     19.79 o 
  -3  18   6       16.55        5.93      8.21 o 
  -2  18   6       34.06       32.26     13.96 o 
  -1  18   6       23.79       18.42     11.05 o 
   0  18   6      273.81      283.39     34.76 o 
   1  18   6      145.51      183.25     19.21 o 
   2  18   6        1.33        1.51     11.10 o 
   3  18   6       36.15       49.99     14.22 o 
  -4  19   6       14.30        1.27      8.00 o 
  -3  19   6      429.91      427.41     59.48 o 
  -2  19   6        0.01      -11.53     12.61 o 
  -1  19   6      102.13       54.48     20.04 o 
   0  19   6        1.92       -0.78     10.23 o 
   1  19   6      179.39      227.98     21.31 o 
   2  19   6        1.08       -0.99     10.32 o 
  -3  20   6       50.04      105.62     17.17 o 
  -2  20   6       90.86      109.97     30.65 o 
  -1  20   6       32.81       21.53     17.83 o 
   0  20   6      240.52      306.15     33.86 o 
   1  20   6       36.45       30.10     13.07 o 
  -9   0   7       12.36       13.13     11.49 o 
  -7   0   7       34.98       28.80     12.98 o 
  -5   0   7     2038.99     2067.84     58.72 o 
  -3   0   7      776.80      652.13     31.13 o 
  -1   0   7     2964.21     3014.70     67.27 o 
   1   0   7      218.86      244.66     14.92 o 
   3   0   7       42.38       53.59     10.04 o 
   5   0   7      257.23      280.97     23.14 o 
   7   0   7      123.19      130.33     23.80 o 
  -9   1   7       12.46       10.76      7.79 o 
  -8   1   7      288.52      297.85     20.27 o 
  -7   1   7      163.32      165.20     15.43 o 
  -6   1   7        3.46        7.88      9.60 o 
  -5   1   7      666.05      646.46     23.20 o 
  -4   1   7      602.22      605.41     21.71 o 
  -3   1   7       41.59       52.18     15.13 o 
  -2   1   7      749.09      789.43     23.68 o 
  -1   1   7       40.65       45.79      8.63 o 
   0   1   7     1711.26     1663.36     62.22 o 
   1   1   7       18.61       22.68      5.22 o 
   2   1   7      113.60      105.33      8.39 o 
   3   1   7      182.60      169.70     10.17 o 
   4   1   7       52.43       99.87      9.30 o 
   5   1   7       33.49       29.73      8.85 o 
   6   1   7      123.58      123.56     12.75 o 
   7   1   7        4.31       -0.75      8.88 o 
  -9   2   7       72.63      102.84     12.28 o 
  -8   2   7       13.04       12.55      6.50 o 
  -7   2   7       97.55      124.75     14.19 o 
  -6   2   7      130.64      136.61     13.74 o 
  -5   2   7      639.61      735.33     24.80 o 
  -4   2   7        1.75        1.65      8.32 o 
  -3   2   7      172.10      216.12     24.83 o 
  -2   2   7      531.04      549.66     20.07 o 
  -1   2   7      178.76      155.73     18.14 o 
   0   2   7       81.24       66.55      9.77 o 
   1   2   7      397.60      369.34     16.74 o 
   2   2   7      216.93      215.43     10.82 o 
   3   2   7       50.43       60.95      8.53 o 
   4   2   7      523.82      586.67     16.98 o 
   5   2   7       64.61       66.29      8.75 o 
   6   2   7       10.20        5.44      6.99 o 
   7   2   7       90.85       95.97     12.89 o 
  -9   3   7       74.20       82.47     30.80 o 
  -8   3   7      286.83      283.82     21.47 o 
  -7   3   7       47.04       50.74     16.37 o 
  -6   3   7     1504.77     1522.73     54.89 o 
  -5   3   7        9.70        6.93      8.08 o 
  -4   3   7      562.46      567.28     21.57 o 
  -3   3   7       33.39       24.17      8.17 o 
  -2   3   7     2210.03     2171.70     56.58 o 
  -1   3   7        0.25        2.02      5.59 o 
   0   3   7       36.01       39.09      6.61 o 
   1   3   7      331.49      365.75     14.37 o 
   2   3   7       60.03       82.86     10.08 o 
   3   3   7      134.98      151.49      9.88 o 
   4   3   7     1272.97     1310.24     33.49 o 
   5   3   7       32.73       18.09      7.42 o 
   6   3   7      182.26      178.13     14.77 o 
   7   3   7        2.48        1.66      9.12 o 
  -9   4   7      173.36      182.20     19.92 o 
  -8   4   7       21.13       35.22      8.59 o 
  -7   4   7      293.69      346.68     17.39 o 
  -6   4   7        6.74       15.49      9.31 o 
  -5   4   7      472.79      458.16     17.17 o 
  -4   4   7      472.61      464.46     16.42 o 
  -3   4   7     2117.55     2139.04     33.27 o 
  -2   4   7       89.98      100.84     17.97 o 
  -1   4   7       63.96       78.77      8.04 o 
   0   4   7      513.83      501.39     19.25 o 
   1   4   7     1392.78     1487.51     27.37 o 
   2   4   7       39.24       36.21      7.37 o 
   3   4   7       27.13       19.35      5.76 o 
   4   4   7       14.42       22.65      7.15 o 
   5   4   7      463.92      493.09     19.27 o 
   6   4   7       58.33       52.42      9.62 o 
  -9   5   7       56.87       82.68     15.94 o 
  -8   5   7        0.87        1.02      8.73 o 
  -7   5   7       32.14       32.78      8.39 o 
  -6   5   7       15.34       24.45      7.13 o 
  -5   5   7      991.11      919.70     37.73 o 
  -4   5   7        1.98        6.72      5.46 o 
  -3   5   7      108.39       99.87      9.25 o 
  -2   5   7      972.15     1063.07     22.76 o 
  -1   5   7      455.07      471.21     15.17 o 
   0   5   7      898.88      868.00     20.57 o 
   1   5   7       16.49       12.41      5.78 o 
   2   5   7      184.28      213.07     16.05 o 
   3   5   7      195.24      181.80     16.08 o 
   4   5   7      199.17      213.24     14.00 o 
   5   5   7        1.04        0.44      6.24 o 
   6   5   7       11.73       19.69      8.62 o 
  -9   6   7       12.49       -9.02     10.84 o 
  -8   6   7       35.91       23.75     11.31 o 
  -7   6   7      134.43      128.21     12.54 o 
  -6   6   7        7.57        9.14      6.42 o 
  -5   6   7       90.28      104.99     10.42 o 
  -4   6   7      747.46      713.61     20.29 o 
  -3   6   7      254.05      224.08     12.63 o 
  -2   6   7      210.38      213.19     11.95 o 
  -1   6   7     2498.67     2419.00     34.02 o 
   0   6   7     1179.30     1197.93     24.22 o 
   1   6   7      536.91      543.27     14.35 o 
   2   6   7      585.20      618.14     18.78 o 
   3   6   7      956.02      943.43     27.07 o 
   4   6   7        0.39        8.38      6.57 o 
   5   6   7       81.99       69.84     14.59 o 
   6   6   7       12.47        5.28      7.49 o 
  -9   7   7       13.15       22.93     18.51 o 
  -8   7   7      141.26      148.68     18.56 o 
  -7   7   7        7.87       -7.87      8.79 o 
  -6   7   7      110.36       97.05     10.94 o 
  -5   7   7      201.16      178.84     12.71 o 
  -4   7   7     1184.09     1170.72     28.69 o 
  -3   7   7      149.15      153.07     10.99 o 
  -2   7   7        6.29        7.06      5.14 o 
  -1   7   7        3.05        5.72      7.38 o 
   0   7   7     1571.25     1580.00     24.00 o 
   1   7   7      151.01      120.41      9.77 o 
   2   7   7     1651.39     1672.79     30.33 o 
   3   7   7       19.79       29.18     10.67 o 
   4   7   7       67.68       73.16     10.32 o 
   5   7   7        3.53       16.15      7.68 o 
   6   7   7      240.78      259.76     34.20 o 
  -8   8   7        2.46        9.36     10.39 o 
  -7   8   7      298.75      304.48     23.12 o 
  -6   8   7       86.06       96.51     10.77 o 
  -5   8   7        7.03       14.50      6.57 o 
  -4   8   7      137.74      128.03     10.95 o 
  -3   8   7       77.52       70.56      8.73 o 
  -2   8   7      114.07      105.25      9.76 o 
  -1   8   7     1620.60     1577.91     21.37 o 
   0   8   7      109.73      110.74      8.22 o 
   1   8   7       33.72       44.39      6.37 o 
   2   8   7        1.21        3.74      5.52 o 
   3   8   7      215.82      240.21     27.60 o 
   4   8   7       16.49       13.70      9.51 o 
   5   8   7      104.02       94.60     11.50 o 
   6   8   7        0.55       11.98     10.15 o 
  -8   9   7      163.18      166.59     37.71 o 
  -7   9   7      128.00      159.56     18.58 o 
  -6   9   7      588.66      577.41     36.06 o 
  -5   9   7      216.17      197.87     14.80 o 
  -4   9   7      300.97      313.01     14.68 o 
  -3   9   7      626.80      577.17     22.68 o 
  -2   9   7       40.90       39.60      7.25 o 
  -1   9   7        5.12        7.71      4.22 o 
   0   9   7      370.30      373.63     12.60 o 
   1   9   7       37.88       47.62      6.59 o 
   2   9   7      295.27      284.52     18.43 o 
   3   9   7       26.90       10.34      8.30 o 
   4   9   7       82.65       57.57     22.48 o 
   5   9   7        0.69        8.97     10.00 o 
   6   9   7      147.47      120.80     13.83 o 
  -8  10   7        0.41        5.12     10.37 o 
  -7  10   7      767.64      797.90     39.83 o 
  -6  10   7        1.55       13.02      9.44 o 
  -5  10   7      483.28      492.37     18.36 o 
  -4  10   7      308.86      348.47     15.43 o 
  -3  10   7      288.08      298.16     14.29 o 
  -2  10   7       27.55       17.55      5.60 o 
  -1  10   7       73.35       94.35      8.24 o 
   0  10   7      211.47      200.04     10.55 o 
   1  10   7      463.69      470.42     16.96 o 
   2  10   7      136.51      133.29     14.11 o 
   3  10   7      238.26      202.72     21.09 o 
   4  10   7        0.03      -11.62      7.75 o 
   5  10   7      288.61      213.84     20.25 o 
  -8  11   7        5.24       -2.86     10.50 o 
  -7  11   7        1.89       -3.56      9.41 o 
  -6  11   7      336.02      324.48     32.29 o 
  -5  11   7       12.59       18.84     19.96 o 
  -4  11   7       54.79       67.96      9.09 o 
  -3  11   7      135.88      122.36     11.04 o 
  -2  11   7      195.86      208.62     11.41 o 
  -1  11   7       62.43       81.24      9.23 o 
   0  11   7      422.89      411.72     13.62 o 
   1  11   7       24.48       19.15      6.63 o 
   2  11   7      204.74      245.26     17.97 o 
   3  11   7       50.08       32.05      9.78 o 
   4  11   7      178.24      153.39     17.13 o 
   5  11   7       24.89       19.08     11.37 o 
  -7  12   7        2.80        1.14     10.03 o 
  -6  12   7        6.71        6.02      9.37 o 
  -5  12   7        9.09        5.27      8.38 o 
  -4  12   7        1.46        1.71      6.17 o 
  -3  12   7      716.70      748.31     28.94 o 
  -2  12   7       61.40       56.22      7.59 o 
  -1  12   7      222.69      215.72     13.69 o 
   0  12   7       90.14       84.35      9.72 o 
   1  12   7      408.61      400.93     20.61 o 
   2  12   7        0.28       10.27      7.76 o 
   3  12   7       92.92      136.39     30.82 o 
   4  12   7       11.63       19.52      9.79 o 
   5  12   7      166.95      166.34     20.90 o 
  -7  13   7      128.37      158.41     19.68 o 
  -6  13   7      261.88      265.67     22.15 o 
  -5  13   7        1.91       -8.34     12.99 o 
  -4  13   7      576.83      595.48     26.38 o 
  -3  13   7       72.89      108.03     10.55 o 
  -2  13   7       77.70       69.65      8.29 o 
  -1  13   7       44.05       43.06      8.05 o 
   0  13   7      521.01      561.72     24.20 o 
   1  13   7        3.34       32.93     10.10 o 
   2  13   7      575.13      621.39     20.79 o 
   3  13   7        8.87        9.80     13.32 o 
   4  13   7      208.60      153.38     20.39 o 
  -7  14   7       49.78       41.72     19.98 o 
  -6  14   7        5.19        2.11      9.01 o 
  -5  14   7      220.11      231.42     20.31 o 
  -4  14   7      182.47      187.00     19.99 o 
  -3  14   7       94.77       83.84     10.92 o 
  -2  14   7      142.91      143.64     12.09 o 
  -1  14   7      579.31      623.72     20.61 o 
   0  14   7        5.72        6.08     19.64 o 
   1  14   7       43.85       26.40     10.40 o 
   2  14   7       33.85       24.66      7.97 o 
   3  14   7      404.06      483.60     24.56 o 
   4  14   7       27.10       20.32     10.93 o 
  -6  15   7       54.49       54.21     14.22 o 
  -5  15   7        0.27       -0.90      8.66 o 
  -4  15   7      269.01      257.96     17.13 o 
  -3  15   7       19.51       12.61     12.50 o 
  -2  15   7       28.09       24.07      8.03 o 
  -1  15   7      176.84      209.62     18.43 o 
   0  15   7      117.22      130.21     16.08 o 
   1  15   7       25.50       -3.58      9.29 o 
   2  15   7      184.51      191.96     18.87 o 
   3  15   7       36.49       38.12     11.21 o 
   4  15   7       31.62        5.10     10.21 o 
  -5  16   7      559.40      521.11     27.70 o 
  -4  16   7       14.56        2.25      7.62 o 
  -3  16   7      135.55      135.87     13.51 o 
  -2  16   7      140.05      119.25     10.47 o 
  -1  16   7      105.13      138.51     28.70 o 
   0  16   7      125.50      136.17     52.16 o 
   1  16   7       92.53       78.27     14.47 o 
   2  16   7       82.61      116.55     15.99 o 
   3  16   7      134.71      120.69     25.29 o 
  -5  17   7        0.13        4.32     13.38 o 
  -4  17   7       38.26       53.96     11.07 o 
  -3  17   7       60.41       71.15     11.45 o 
  -2  17   7      414.03      386.24     23.98 o 
  -1  17   7        0.75        4.47     10.01 o 
   0  17   7      119.34      128.81     28.80 o 
   1  17   7        0.10        2.82     10.96 o 
   2  17   7       97.21      155.27     32.35 o 
  -4  18   7       10.03        2.85      8.38 o 
  -3  18   7      193.32      199.01     29.63 o 
  -2  18   7        1.53        1.50     10.65 o 
  -1  18   7       22.20       23.64     32.04 o 
   0  18   7       22.29       34.11     24.69 o 
   1  18   7      341.55      329.55     34.37 o 
  -2  19   7      317.25      364.75     38.29 o 
  -1  19   7        5.24      -21.19     15.25 o 
   0  19   7       31.97       38.34     20.42 o 
  -8   0   8      190.42      185.78     25.16 o 
  -6   0   8        1.04        5.34      8.49 o 
  -4   0   8      975.88     1031.22     42.26 o 
  -2   0   8      355.13      302.44     23.86 o 
   0   0   8      815.88      795.95     37.32 o 
   2   0   8       35.79       20.31      8.07 o 
   4   0   8     1182.44     1253.34     36.48 o 
   6   0   8      149.57      113.27     22.80 o 
  -8   1   8        7.97       25.17      9.43 o 
  -7   1   8      379.88      417.62     24.51 o 
  -6   1   8      506.22      539.95     23.31 o 
  -5   1   8      143.54      118.97     35.14 o 
  -4   1   8      167.75      179.56     27.04 o 
  -3   1   8      254.46      231.70     16.07 o 
  -2   1   8      157.60      178.21     20.92 o 
  -1   1   8      373.33      373.51     18.55 o 
   0   1   8      521.75      492.11     21.21 o 
   1   1   8       94.95       78.77     12.09 o 
   2   1   8       50.83       55.95      9.95 o 
   3   1   8      474.89      497.50     16.03 o 
   4   1   8       77.34       72.87      9.02 o 
   5   1   8       83.32      104.53     10.92 o 
   6   1   8        0.07        1.15      7.86 o 
  -8   2   8       45.47       36.84      9.07 o 
  -7   2   8      235.60      192.36     17.06 o 
  -6   2   8       80.47       86.60     12.51 o 
  -5   2   8        0.31        2.66      6.58 o 
  -4   2   8      343.39      385.04     19.05 o 
  -3   2   8       20.22       20.47      7.83 o 
  -2   2   8     1152.00     1207.95     53.90 o 
  -1   2   8      620.37      615.74     23.39 o 
   0   2   8       59.85       57.97     10.23 o 
   1   2   8        0.64       -2.71      5.10 o 
   2   2   8      142.68      169.03     10.66 o 
   3   2   8      363.69      389.30     15.78 o 
   4   2   8      169.94      182.99     12.18 o 
   5   2   8       18.51       24.28      7.91 o 
   6   2   8       43.35       73.97     11.73 o 
  -8   3   8      109.00      118.00     12.74 o 
  -7   3   8        9.91       11.17      7.18 o 
  -6   3   8      271.55      270.76     40.34 o 
  -5   3   8      776.98      760.69     30.50 o 
  -4   3   8       58.42       56.36      9.97 o 
  -3   3   8      549.12      572.20     22.37 o 
  -2   3   8       26.61       18.61      7.90 o 
  -1   3   8     2157.10     2182.99     43.30 o 
   0   3   8      378.45      340.90     28.44 o 
   1   3   8        9.47       13.95      7.71 o 
   2   3   8       26.55       28.46      7.67 o 
   3   3   8       17.64       27.88      6.75 o 
   4   3   8        0.10        5.46      5.92 o 
   5   3   8      291.49      267.03     18.17 o 
   6   3   8       33.77       33.70      9.83 o 
  -8   4   8       48.09       60.11     10.73 o 
  -7   4   8        1.52        8.42      6.93 o 
  -6   4   8      178.16      159.00     13.16 o 
  -5   4   8       79.43       67.62      9.27 o 
  -4   4   8      364.54      349.74     18.92 o 
  -3   4   8      104.35      103.11     10.06 o 
  -2   4   8     1223.55     1247.17     26.11 o 
  -1   4   8       74.66       56.99     10.11 o 
   0   4   8       58.80       56.04     10.22 o 
   1   4   8      170.76      174.76     12.17 o 
   2   4   8      761.03      787.97     32.75 o 
   3   4   8       37.37       56.33      7.97 o 
   4   4   8       58.91       50.47      9.54 o 
   5   4   8       19.26       19.88      8.19 o 
  -8   5   8        1.67       -3.63      7.48 o 
  -7   5   8       86.38       88.17     12.10 o 
  -6   5   8       43.25       53.48     10.07 o 
  -5   5   8      104.43      126.33     12.36 o 
  -4   5   8      186.56      170.30     12.39 o 
  -3   5   8        1.77        5.45      5.59 o 
  -2   5   8      155.59      153.96     11.37 o 
  -1   5   8      217.17      198.42     28.74 o 
   0   5   8       14.64        7.00      5.93 o 
   1   5   8      165.52      156.21     11.82 o 
   2   5   8      181.62      221.97     13.76 o 
   3   5   8      346.54      368.97     16.66 o 
   4   5   8       39.17       16.75      7.74 o 
   5   5   8      125.05      102.39     12.22 o 
  -8   6   8      215.33      265.92     23.29 o 
  -7   6   8        1.10       14.01      7.36 o 
  -6   6   8       91.00      103.18     11.61 o 
  -5   6   8        1.20        1.30      5.88 o 
  -4   6   8       26.41       42.76     11.28 o 
  -3   6   8      300.25      289.97     14.65 o 
  -2   6   8      222.47      204.68     12.67 o 
  -1   6   8       48.29       43.84      8.91 o 
   0   6   8      274.47      288.02     26.55 o 
   1   6   8      310.75      331.12     15.24 o 
   2   6   8      227.70      220.57     13.96 o 
   3   6   8       11.48        9.50      9.06 o 
   4   6   8      283.59      285.57     16.85 o 
   5   6   8        4.42        8.13      7.33 o 
  -8   7   8        0.52        6.46     10.70 o 
  -7   7   8      517.91      525.31     21.12 o 
  -6   7   8      171.11      161.03     13.55 o 
  -5   7   8       24.36       29.99      9.63 o 
  -4   7   8      361.60      394.43     21.60 o 
  -3   7   8      678.68      649.35     20.02 o 
  -2   7   8       82.88       69.66      9.05 o 
  -1   7   8        7.23       10.14      7.60 o 
   0   7   8      127.44      125.98     10.81 o 
   1   7   8      146.91      161.16     16.68 o 
   2   7   8       31.06       30.19      7.86 o 
   3   7   8      686.64      636.95     29.53 o 
   4   7   8        0.94       10.45      9.69 o 
   5   7   8       53.51       52.34     10.51 o 
  -8   8   8      119.63      148.94     22.12 o 
  -7   8   8      135.00      146.41     18.36 o 
  -6   8   8      387.61      349.45     18.91 o 
  -5   8   8       91.17       80.61     10.15 o 
  -4   8   8      385.66      418.11     17.15 o 
  -3   8   8       10.70       10.34      6.44 o 
  -2   8   8        6.77        1.63      5.54 o 
  -1   8   8      108.38      101.76     12.89 o 
   0   8   8      826.98      821.41     22.12 o 
   1   8   8       66.14       48.69      8.43 o 
   2   8   8      136.30      125.92     15.43 o 
   3   8   8       59.75       51.33     11.99 o 
   4   8   8      103.30      108.63     15.69 o 
   5   8   8       99.27       74.38     15.34 o 
  -7   9   8      228.35      227.89     39.43 o 
  -6   9   8       60.92      105.00     20.70 o 
  -5   9   8      194.02      226.46     14.97 o 
  -4   9   8      129.32      116.92     11.40 o 
  -3   9   8      816.81      886.54     23.56 o 
  -2   9   8       18.39       19.31      6.89 o 
  -1   9   8      995.47     1046.55     31.09 o 
   0   9   8       25.26       28.69      6.65 o 
   1   9   8       89.08      134.76     11.36 o 
   2   9   8        4.58       -1.35      7.20 o 
   3   9   8      154.53      125.61     15.45 o 
   4   9   8       15.62       14.69      9.82 o 
   5   9   8       21.10       13.23     11.18 o 
  -7  10   8        9.70       -4.96      9.37 o 
  -6  10   8      692.48      766.30     32.19 o 
  -5  10   8       26.44       31.37      8.54 o 
  -4  10   8      285.94      268.54     15.08 o 
  -3  10   8       26.24       33.01      8.14 o 
  -2  10   8     1001.78     1055.31     36.27 o 
  -1  10   8       65.22       44.14     10.66 o 
   0  10   8      285.83      298.80     13.17 o 
   1  10   8      217.86      184.28     16.35 o 
   2  10   8      297.91      313.14     20.70 o 
   3  10   8       36.41       62.65     12.08 o 
   4  10   8        3.87        3.05      8.91 o 
  -7  11   8       47.35       58.12     14.44 o 
  -6  11   8       15.58       18.41     11.07 o 
  -5  11   8      410.72      440.49     18.80 o 
  -4  11   8       26.69       20.59      7.57 o 
  -3  11   8       46.19       49.98      9.09 o 
  -2  11   8        1.28       13.31      7.36 o 
  -1  11   8      479.38      477.45     18.41 o 
   0  11   8      230.71      224.89     14.40 o 
   1  11   8      197.37      185.34     24.41 o 
   2  11   8       11.19       13.60      8.94 o 
   3  11   8      117.62      127.71     18.90 o 
   4  11   8        5.27        5.32      9.28 o 
  -6  12   8      264.64      256.65     22.57 o 
  -5  12   8       30.51       28.54     12.57 o 
  -4  12   8        2.78       -0.08      6.57 o 
  -3  12   8       61.46       51.06      9.05 o 
  -2  12   8      237.00      267.54     23.02 o 
  -1  12   8       23.53       25.36      7.95 o 
   0  12   8      311.70      326.91     20.43 o 
   1  12   8       33.22       37.69     10.24 o 
   2  12   8      310.39      295.05     20.64 o 
   3  12   8       38.75       33.74     17.40 o 
   4  12   8       71.32       44.14     13.16 o 
  -6  13   8       33.90       22.41     12.10 o 
  -5  13   8      152.76      152.26     17.63 o 
  -4  13   8        0.16       -1.66      7.18 o 
  -3  13   8      346.43      388.88     17.34 o 
  -2  13   8       34.58       55.39      9.52 o 
  -1  13   8      147.72      149.88     13.02 o 
   0  13   8        6.32       14.15      9.43 o 
   1  13   8      138.59      163.20     25.13 o 
   2  13   8        6.89        3.05      8.52 o 
   3  13   8      161.85      165.37     20.56 o 
  -6  14   8       86.01      100.53     27.48 o 
  -5  14   8      139.34      116.68     16.45 o 
  -4  14   8      142.02      167.36     17.96 o 
  -3  14   8       12.56       11.84      7.58 o 
  -2  14   8       47.37       47.27     11.02 o 
  -1  14   8       14.47        5.04     10.72 o 
   0  14   8      367.79      384.60     36.98 o 
   1  14   8        7.64       28.42     10.71 o 
   2  14   8        1.77       -0.61     13.43 o 
   3  14   8        4.09        7.51     10.44 o 
  -5  15   8       10.76        7.93     10.53 o 
  -4  15   8       59.98       57.81     12.87 o 
  -3  15   8      378.24      422.65     19.64 o 
  -2  15   8       40.62       38.89     13.13 o 
  -1  15   8       34.77       38.34     12.12 o 
   0  15   8        7.63       17.81     11.47 o 
   1  15   8      171.02      220.77     23.51 o 
   2  15   8        0.00       25.47     16.55 o 
  -4  16   8      202.32      194.41     34.46 o 
  -3  16   8        1.10        2.94      8.07 o 
  -2  16   8      126.81      141.74     17.44 o 
  -1  16   8       21.25       34.75     11.82 o 
   0  16   8      257.27      282.92     22.39 o 
   1  16   8      106.31      166.52     19.34 o 
  -3  17   8       41.21       41.81     10.95 o 
  -2  17   8       75.63      122.75     25.62 o 
  -1  17   8       99.92      112.76     17.42 o 
   0  17   8       23.25       37.77     14.07 o 
  -7   0   9      385.82      395.06     30.92 o 
  -5   0   9       16.99       -4.30      9.94 o 
  -3   0   9      415.90      460.33     30.62 o 
  -1   0   9      215.23      197.09     23.10 o 
   1   0   9      522.14      543.76     34.86 o 
   3   0   9        1.67       -1.96     10.00 o 
  -8   1   9        5.35       16.46      9.92 o 
  -7   1   9      116.06      133.20     22.86 o 
  -6   1   9      288.50      307.58     43.45 o 
  -5   1   9       53.93       41.66     10.79 o 
  -4   1   9      546.12      570.77     24.16 o 
  -3   1   9      231.09      233.85     17.48 o 
  -2   1   9      796.24      790.58     39.38 o 
  -1   1   9      228.76      191.69     16.35 o 
   0   1   9      104.29       88.09     12.50 o 
   1   1   9        8.97        8.40      8.48 o 
   2   1   9      258.27      255.30     17.02 o 
   3   1   9        9.55        9.23      6.58 o 
   4   1   9      243.90      228.72     14.21 o 
  -8   2   9       39.66       31.08      9.09 o 
  -7   2   9       58.65       57.82     11.80 o 
  -6   2   9      106.81      106.60     16.89 o 
  -5   2   9      131.62      131.39     14.53 o 
  -4   2   9        0.10        5.08      7.34 o 
  -3   2   9      813.89      798.09     28.13 o 
  -2   2   9       85.99       85.32     12.16 o 
  -1   2   9      536.49      515.60     23.43 o 
   0   2   9      182.19      129.18     15.45 o 
   1   2   9      314.37      263.33     19.06 o 
   2   2   9      129.54      126.70     12.35 o 
   3   2   9      331.99      335.03     20.52 o 
   4   2   9       44.01       46.33      8.53 o 
  -8   3   9      107.94      101.04     12.93 o 
  -7   3   9        9.96        7.41      7.61 o 
  -6   3   9       13.16       20.56      9.10 o 
  -5   3   9        0.06       -3.34      6.37 o 
  -4   3   9      327.63      281.55     19.20 o 
  -3   3   9       14.73        7.23      7.86 o 
  -2   3   9       27.07       25.38      9.16 o 
  -1   3   9        1.44        8.77      9.91 o 
   0   3   9      427.13      448.81     22.15 o 
   1   3   9       45.64       34.28      8.33 o 
   2   3   9      557.71      635.58     26.14 o 
   3   3   9       16.87       32.78      8.81 o 
   4   3   9       21.28       35.73      8.19 o 
  -7   4   9       15.36       13.01     10.57 o 
  -6   4   9        9.06       21.05      9.31 o 
  -5   4   9      307.99      272.76     32.79 o 
  -4   4   9        0.85       12.20      6.82 o 
  -3   4   9       91.77       93.17     10.61 o 
  -2   4   9        1.52       -2.62      6.97 o 
  -1   4   9      191.56      173.69     17.27 o 
   0   4   9       42.05       33.52     12.46 o 
   1   4   9       77.34       56.97      9.30 o 
   2   4   9        1.21       10.26      7.30 o 
   3   4   9      353.94      409.65     18.56 o 
   4   4   9       31.25       10.78     12.47 o 
  -7   5   9      176.87      201.38     15.83 o 
  -6   5   9      159.90      148.63     13.72 o 
  -5   5   9      141.45      124.70     12.31 o 
  -4   5   9      939.20     1019.78     26.88 o 
  -3   5   9        0.74        2.88      6.05 o 
  -2   5   9      160.52      164.44     39.41 o 
  -1   5   9      256.54      222.06     17.15 o 
   0   5   9       15.98        4.07      8.21 o 
   1   5   9        3.72        1.06      6.24 o 
   2   5   9      301.86      255.12     25.52 o 
   3   5   9       92.30       71.16     11.00 o 
   4   5   9       48.63       46.98     18.72 o 
  -7   6   9      382.79      389.65     24.14 o 
  -6   6   9       17.33       11.38      7.70 o 
  -5   6   9      199.18      191.72     14.56 o 
  -4   6   9       10.77        3.46      6.54 o 
  -3   6   9      517.18      542.14     19.64 o 
  -2   6   9      643.28      656.18     26.02 o 
  -1   6   9       40.58       11.69      8.69 o 
   0   6   9      165.94      136.85     14.74 o 
   1   6   9      213.03      216.28     14.24 o 
   2   6   9       51.95       47.41      9.49 o 
   3   6   9       14.51       -0.32      9.27 o 
   4   6   9       60.79       57.34     13.52 o 
  -7   7   9        0.26        4.50      8.37 o 
  -6   7   9      561.77      562.47     28.79 o 
  -5   7   9       63.80       65.65     10.81 o 
  -4   7   9       39.91       55.65      9.76 o 
  -3   7   9       56.77       61.90     12.73 o 
  -2   7   9      206.29      199.98     36.00 o 
  -1   7   9       51.22       39.38     10.40 o 
   0   7   9        6.41        1.31      7.49 o 
   1   7   9        0.03        3.20      6.70 o 
   2   7   9       41.33       55.43      9.74 o 
   3   7   9       10.65       10.77     10.12 o 
   4   7   9      110.87      133.37     17.68 o 
  -7   8   9       88.36       55.45     14.89 o 
  -6   8   9       19.52       10.87      7.91 o 
  -5   8   9      108.23       90.46     11.56 o 
  -4   8   9        3.26        8.81      7.13 o 
  -3   8   9      663.73      643.82     22.33 o 
  -2   8   9       18.80       18.40     16.90 o 
  -1   8   9        4.13       -1.43      7.62 o 
   0   8   9       17.88       36.76      9.75 o 
   1   8   9      484.61      483.00     22.65 o 
   2   8   9       16.86       23.88     10.48 o 
   3   8   9       14.80       10.65      9.86 o 
  -6   9   9      207.03      184.82     21.73 o 
  -5   9   9        6.49       13.33      7.37 o 
  -4   9   9        2.19        7.06      6.89 o 
  -3   9   9      158.05      167.20     13.33 o 
  -2   9   9      368.64      367.23     21.02 o 
  -1   9   9       22.75       18.37      9.26 o 
   0   9   9      394.43      392.40     17.11 o 
   1   9   9        0.16        3.50      6.88 o 
   2   9   9      151.99      136.51     16.00 o 
   3   9   9       19.01       22.08     10.46 o 
  -6  10   9        3.04       12.45     11.57 o 
  -5  10   9      140.04      167.08     14.50 o 
  -4  10   9      101.86       86.87     10.95 o 
  -3  10   9       32.83       32.06      8.95 o 
  -2  10   9        6.42       -1.05      8.33 o 
  -1  10   9       68.40       69.10     12.70 o 
   0  10   9        0.23        4.68      6.84 o 
   1  10   9       90.33       95.39     14.12 o 
   2  10   9       44.70       70.98     16.43 o 
   3  10   9      284.58      305.94     31.16 o 
  -6  11   9       32.59       28.96     11.73 o 
  -5  11   9        0.99        9.28      8.54 o 
  -4  11   9      183.28      165.73     14.11 o 
  -3  11   9       11.29        4.41      8.13 o 
  -2  11   9       56.25       66.80     12.72 o 
  -1  11   9        2.06        8.76      9.01 o 
   0  11   9      178.91      147.32     16.50 o 
   1  11   9        2.83        0.53      8.75 o 
   2  11   9       72.33       70.20     13.28 o 
  -5  12   9      397.41      432.42     25.29 o 
  -4  12   9        2.96       -4.09      7.06 o 
  -3  12   9       48.97       70.09     12.29 o 
  -2  12   9       20.52       36.42     10.82 o 
  -1  12   9      265.20      265.36     20.01 o 
   0  12   9        6.82       31.32     15.34 o 
   1  12   9       41.70       40.72     17.52 o 
   2  12   9       24.20       20.13     10.69 o 
  -5  13   9        4.95        8.43     10.74 o 
  -4  13   9       70.61       65.62     17.06 o 
  -3  13   9       15.21       14.01      9.67 o 
  -2  13   9      138.16      201.51     18.64 o 
  -1  13   9        9.27        4.31     13.01 o 
   0  13   9       31.52       44.63     17.01 o 
   1  13   9       35.17       68.55     19.55 o 
  -4  14   9       30.28       40.91     11.82 o 
  -3  14   9      195.73      222.19     19.62 o 
  -2  14   9       55.97       65.18     13.27 o 
  -1  14   9       32.22       35.14     12.42 o 
   0  14   9       94.09      109.78     23.80 o 
  -2  15   9      332.88      418.04     33.47 o 
  -1  15   9        2.99       18.74     12.11 o 
  -6   0  10      438.71      442.45     34.26 o 
  -4   0  10       21.83       31.35     14.52 o 
  -2   0  10      115.65       98.53     19.52 o 
   0   0  10       99.17       75.52     18.40 o 
   2   0  10      221.03      192.48     26.13 o 
  -6   1  10      173.67      174.58     18.09 o 
  -5   1  10      241.68      225.45     20.48 o 
  -4   1  10        5.49       -1.06      7.47 o 
  -3   1  10       36.89       48.96     11.49 o 
  -2   1  10        4.41       -5.18      7.88 o 
  -1   1  10      533.47      502.40     47.15 o 
   0   1  10       53.35       40.69     11.04 o 
   1   1  10       94.52       87.46     18.14 o 
   2   1  10        2.36       16.18     10.03 o 
   3   1  10       42.48       60.69     11.32 o 
  -6   2  10      120.80      142.63     43.29 o 
  -5   2  10        2.70       -9.90      7.50 o 
  -4   2  10      194.96      190.19     23.71 o 
  -3   2  10        0.89       -3.16      7.87 o 
  -2   2  10       21.18       26.78     11.79 o 
  -1   2  10      180.10      121.57     17.49 o 
   0   2  10      351.92      334.84     43.31 o 
   1   2  10       20.05        7.80     23.80 o 
   2   2  10      155.66      127.52     16.03 o 
   3   2  10       76.41       63.88     11.34 o 
  -6   3  10       38.90       41.36     10.09 o 
  -5   3  10       88.50       83.04     11.51 o 
  -4   3  10        9.80       14.57      7.53 o 
  -3   3  10       87.00       80.55     13.02 o 
  -2   3  10       99.02      103.31     14.28 o 
  -1   3  10        1.19        1.68      8.61 o 
   0   3  10       25.58       12.35      9.40 o 
   1   3  10       66.69       69.85     12.51 o 
   2   3  10        5.29        3.02      7.66 o 
   3   3  10      156.52      161.34     20.17 o 
  -6   4  10       89.29      104.06     12.82 o 
  -5   4  10        0.70        2.27      7.15 o 
  -4   4  10      676.25      701.19     23.95 o 
  -3   4  10       94.72       76.49     12.78 o 
  -2   4  10        7.52       19.66      9.72 o 
  -1   4  10        0.45        5.06      8.26 o 
   0   4  10      233.19      183.21     17.86 o 
   1   4  10        4.14       12.66      9.60 o 
   2   4  10       27.34       20.60      9.12 o 
   3   4  10       11.06       18.35      9.44 o 
  -6   5  10      150.90      174.46     15.77 o 
  -5   5  10      133.95      118.13     12.92 o 
  -4   5  10        1.03        6.36      7.56 o 
  -3   5  10      492.83      501.06     24.62 o 
  -2   5  10       26.09       43.32     11.69 o 
  -1   5  10      171.12      166.45     33.18 o 
   0   5  10        0.13        8.64      9.37 o 
   1   5  10      228.29      194.69     28.94 o 
   2   5  10        2.42       -1.24     11.70 o 
  -6   6  10      206.11      191.17     16.10 o 
  -5   6  10        0.05        2.87      7.79 o 
  -4   6  10      272.43      238.94     16.41 o 
  -3   6  10      123.16      109.24     14.81 o 
  -2   6  10      113.44      117.21     17.13 o 
  -1   6  10       16.01       23.40      9.67 o 
   0   6  10      169.85      160.07     16.55 o 
   1   6  10       73.61       92.61     11.86 o 
   2   6  10       96.96      107.33     19.00 o 
  -6   7  10        5.31       13.40      8.68 o 
  -5   7  10      541.72      538.21     22.02 o 
  -4   7  10       51.16       64.40     10.75 o 
  -3   7  10       59.52       39.65     11.43 o 
  -2   7  10        0.83        2.77      8.99 o 
  -1   7  10       99.35      140.54     35.77 o 
   0   7  10       33.38       20.50     18.04 o 
   1   7  10      138.01      139.74     29.36 o 
   2   7  10       14.90        0.75      9.53 o 
  -5   8  10        1.09       -6.10      7.37 o 
  -4   8  10        5.19        7.07      8.01 o 
  -3   8  10       54.25       69.73     12.67 o 
  -2   8  10      285.56      259.40     22.37 o 
  -1   8  10        2.60        9.22      8.78 o 
   0   8  10      169.68      122.58     16.01 o 
   1   8  10        0.13        4.99      7.99 o 
   2   8  10      130.75       92.12     15.57 o 
  -5   9  10      138.03      145.69     14.59 o 
  -4   9  10        0.67       -2.78      6.76 o 
  -3   9  10        2.29       -0.90      9.14 o 
  -2   9  10        0.35       -4.29      8.66 o 
  -1   9  10       32.97       34.36     11.65 o 
   0   9  10        9.53        9.23     15.78 o 
   1   9  10      155.65      130.44     40.37 o 
  -4  10  10      103.70      132.66     16.74 o 
  -3  10  10       54.06       36.72     11.74 o 
  -2  10  10        2.96       19.47     13.99 o 
  -1  10  10       71.82       70.62     13.64 o 
   0  10  10       46.95       28.62     11.69 o 
   1  10  10       19.85       25.34     14.58 o 
  -3  11  10      161.01      171.26     18.26 o 
  -2  11  10        0.08       -3.59      9.25 o 
  -1  11  10       79.90       65.35     13.47 o 
   0  11  10       25.77       -6.03     13.88 o 
  -2  12  10      194.33      160.76     18.55 o 
  -5   0  11       53.61       39.47     16.37 o 
  -3   0  11       52.07       42.44     17.28 o 
  -1   0  11      233.90      185.21     27.01 o 
   1   0  11       78.54       65.30     20.49 o 
  -5   1  11       30.67       21.29     10.72 o 
  -4   1  11        0.93        2.30      8.41 o 
  -3   1  11        5.77       16.50      9.56 o 
  -2   1  11       37.93       31.58     11.27 o 
  -1   1  11       18.63       11.82     10.45 o 
   0   1  11      135.75      114.29     16.17 o 
   1   1  11       13.71       25.26     11.47 o 
  -4   2  11        1.14        2.32      8.84 o 
  -3   2  11       39.22       38.32     11.58 o 
  -2   2  11       71.46       61.13     13.33 o 
  -1   2  11       86.27       77.28     14.05 o 
   0   2  11       23.53       12.36     11.40 o 
   1   2  11      123.21      107.78     16.95 o 
  -4   3  11        0.81       -5.80      8.75 o 
  -3   3  11        3.47        6.05      9.06 o 
  -2   3  11      195.26      187.24     26.80 o 
  -1   3  11        0.25      -11.57      8.45 o 
   0   3  11       88.72       65.31     18.37 o 
  -4   4  11        0.08       -0.67      9.37 o 
  -3   4  11      292.65      252.09     20.98 o 
  -2   4  11       51.35       36.66     14.40 o 
  -1   4  11       47.76       45.17     24.39 o 
   0   4  11        1.70        1.05     10.16 o 
  -4   5  11       22.92        2.10      9.90 o 
  -3   5  11        2.46       -2.67      9.34 o 
  -2   5  11      155.38      147.06     17.25 o 
  -1   5  11        1.08        3.12      9.97 o 
   0   5  11      148.61      142.88     24.95 o 
  -3   6  11       21.10        4.40      9.79 o 
  -2   6  11       89.78       80.23     25.41 o 
  -1   6  11      213.92      167.21     19.05 o 
  -2   7  11       85.07       49.42     21.86 o 
                                                 
